# Supplementary material for: Invasive non-typhoidal Salmonella infections in sub-Saharan Africa: a systematic review on antimicrobial resistance and treatment
Source: BMC Med. 2020 Jul 17;18:212. doi: 10.1186/s12916-020-01652-4 (PMC7367361; doi:10.1186/s12916-020-01652-4)
Supplement: Supplementary file 2 — Additional file 2. Data extraction database and datasets for meta-analysis. [file 12916_2020_1652_MOESM2_ESM.xlsx]

## Sheet: Data - Q1
DATA EXTRACTION
Objective 1: Evolution of antimicrobial resistance of invasive non-typhoidal Salmonella in Sub-Saharan Africa
Included studies			Study									Methodology										Results
First author	Publication year	Pubmed ID	Country	Year/time period	Study design	Study site	Study setting	Study population	Patient Demographics			Sample size						Source	Antibiotic susceptibility testing methods	Interpretative criteria		Number of NTS	Serotypes	Number of Salmonella per serotype	R AMP	R AMP %	R SXT	R SXT %	R CLR	R CLR %	MDR	MDR %	R C3G	R C3G %	ESBL	ESBL %	R CIP/ DCS	R CIP/DCS %	R PEF	R PEF %	R NAL	R NAL %	R AZI	R AZI %	R carbapenem (specify which in cell)	R carbapenem %	R other AST	R other AST %
									Number of HIV	Number of malaria	Number of malnutrition	Patients	Samples	Disease episodes	Suspected BSI	Confirmed BSI	Varia			Guidelines	DCS defined (Y/N)
Nesbitt A	1989	2651690	Kenya	July 1986 - November 1986	Prospective study	Kenyatta National Hospital and Infectious Disease Hospital, Nairobi	NS	Children (mean age 1.33y)	1/53 (2%) with NTS BSI	10 /53 (19%) with NTS BSI	Severe protein energy malnutrition in 42% of NTS BSI	4095	NS	NS	NS	60	NS	Blood	Disc diffusion	NS	NA	46	S. Typhimurium	46	40	0.88	40	0.86	21	0.46	NS	NS	NS	NS	NS	NS	NS	NS	NS	NS	NS	NS	NS	NS	NS	NS	TCN 22 - SMC 15 - KAN 27 - GEN 17	TCN 47% - SMC 93% - KAN 58% - GEN 37%
Georges-Courbot MC	1990	2185263	Central African Republic	April 1985 - September 1985	Retrospective study	University Hospital of Bangui	University hospital	Children <16y (med age 11.5m)	NS	NS	NS	12	NS	NS	NS	12	NS	Blood	Disc diffusion	NS	NA	12	S. Enteritidis	12	12	1	NS	NS	9	0.75	NS	NS	NS	NS	NS	NS	NS	NS	NS	NS	NS	NS	NS	NS	NS	NS	TCN 9 - SMC 12 - CBC 12 - SUX 10	TCN 75% - SMC 100% - CBC 100% - SUX 83%
Lepage P	1990	2228845	Rwanda	March 1982 - December 1987	Retrospective study	Centre Hospitalier de Kigali	NS	Children (med age 10m)	NS	22	46	246	NS	NS	NS	246	246 MRST - 12 meningitis - 6 large abscesses - 5 arthritis - 1 thoracic empyema and 1 panophtalmitis	Blood, CSF, articular, pleural, abcess aspirates	Disc diffusion	NS	NA	246	S. Typhimurium	246	246	1	246	1	246	1	246	1	CTX 0 - CAZ 0	CTX 0% - CAZ 0%	NS	NS	NS	NS	NS	NS	246	1	NS	NS	NS	NS	C1G 246 - ERY 246 - TCN 246 - SMC 246 - KAN 246 - GEN 246 - TOB 246 - OFX 0 - NOX 0 - AZT 0	C1G 100% - ERY 100% - TCN 100% - SMC 100% - KAN 100% - GEN 100% - TOB 100% - OFX 0% - NOX 0% - AZT 0%
Anglaret X	1997	9196225	Ivory Coast	January 1994 - Decemner 1996	Retrospective study	Centre Hospitalier de Treichville, Abidjan	University hospital	Adults (age NS)	>70% inpatients from ID department	NS	NS	NS	3964	NS	NS	478	NS	Blood	Disc diffusion	NS	NA	252	NS	252	NS	NS	35	0.14	NS	NS	NS	NS	NS	NS	NS	NS	NS	NS	NS	NS	NS	NS	NS	NS	NS	NS	NS	NS
Graham SM	2000	10975008	Malawi	February 1996 - April 1998	Retrospective study	Queen Elizabeth Central Hospital, Blantyre	District referral hospital	Children <14y (med age 14m)	16.7% of NTS BSI had clinical suspicion of HIV	27.3% with NTS BSI	10.9% of NTS BSI	311	NS	NS	NS	311	6 NTS meningitis -2 NTS septic arthritis -1 NTS peritonitis - 1 NTS osteomyelitis	Blood	Disc diffusion	NCCLS (1993)	NA	299	S. Typhimurium	234	225	0.96	208	0.89	0	0	0	0	NS	NS	NS	NS	NS	NS	NS	NS	NS	NS	NS	NS	NS	NS	GEN 157 - TCN 63 - CFC 0	GEN 67% - TCN 27% - CFC 0%
																							Other NTS	60	5	0.08	3	0.05	1	0.01	NS	NS	NS	NS	NS	NS	NS	NS	NS	NS	NS	NS	NS	NS	NS	NS	GEN 3 - TCN 0 - CFC 0	GEN 5% - TCN 0% - CFC 0%
Molyneux EM	2000	10824212	Malawi	February 1996 - January 1999	Prospective study	Queen Elizabeth Central Hospital, Blantyre	District referral hospital	Children <14y (all but 1 <2 years old)	16% NTS meningitis clinically had AIDS	17.5% NTS meningitis blood smear positive	89.4% of NTS meningitis were malnourished	57	NS	61	NS	NS	61 meningitis	CSF	NS	NS	NA	61	S. Typhimurium	55	NS	NS	NS	NS	0	0	0	0	NS	NS	NS	NS	NS	NS	NS	NS	NS	NS	NS	NS	NS	NS	NS	NS
																							S. Enteritidis	5	NS	NS	NS	NS	0	0	0	0	NS	NS	NS	NS	NS	NS	NS	NS	NS	NS	NS	NS	NS	NS	NS	NS
																							Salmonella sp	1	NS	NS	NS	NS	0	0	0	0	NS	NS	NS	NS	NS	NS	NS	NS	NS	NS	NS	NS	NS	NS	NS	NS
Walsh AL	2000	10783021	Malawi	September 1996 - August 1997	Prospective study	Queen Elizabeth Central Hospital, Blantyre	District referral hospital	Children <14y (43% <1 year)	11% of BSI clinical impression of HIV infection	40% of BSI had positive thick blood film	67% of BSI malnourished	10508	2123	NS	NS	365	28 meningitis - 8 penumonia - 2 septic arthritis - 2 sepic wounds - 1 urinary tract inf	Blood	Disc diffusion	NCCLS (1993)	NA	140 (AST for 137)	S. Typhimurium	107 (AST for 104)	104	0.96	97	0.91	0	0	0	0	NS	NS	NS	NS	NS	NS	NS	NS	NS	NS	NS	NS	NS	NS	GEN 64 - TCN 25 - CFC 1	GEN 60% - TCN 23% - CFC 1%
																							S. Enteritidis	22	3	0.09	1	0.03	1	0.03	NS	NS	NS	NS	NS	NS	NS	NS	NS	NS	NS	NS	NS	NS	NS	NS	GEN 1 - TCN 1 - CFC 1	GEN 3% - TCN 3% - CFC 3%
																							Salmonella sp	11
Gordon MA	2001	11243753	Malawi	December 1997 - November 1998	Prospective study	Queen Elizabeth Central Hospital, Blantyre	District referral hospital	Adults 14-76y (med age 30y)	92% of tested patients with NTS BSI	NS	NS	9298	2789	NS	NS	449	NS	Blood	Disc diffusion	NCCLS (1993)	NA	164	S. Typhimurium	128	125	0.98	110	0.86	0	0	0	0	NS	NS	NS	NS	NS	NS	NS	NS	NS	NS	NS	NS	NS	NS	GEN 55 - TCN 38 - CFC 0	GEN 43% - TCN 30% - CFC 0%
																							S. Enteritidis	26	1	0.04	0	0	0	0	0	0	NS	NS	NS	NS	NS	NS	NS	NS	NS	NS	NS	NS	NS	NS	GEN 0 - TCN 0 - CFC 0	GEN 0% - TCN 0% - CFC 0%
																							Salmonella sp	10	3	0.3	2	0.2	0	0	0	0	NS	NS	NS	NS	NS	NS	NS	NS	NS	NS	NS	NS	NS	NS	GEN 1 - TCN 0- CFC 0	GEN 10% - TCN 0% - CFC 0%
Bahwere P	2001	11953214	Democratic Republic of Congo	January 1989 - December 1990	Prospective study	Children’s hospital of Lwiro	District referral hospital	Children < 16y (mean age 33 m)	NS	182	68.5% of included children were malnourished	932	779	NS	NS	124	NS	Blood	Disc diffusion	NS	NA	53	S. Enteritidis	70	70	1	10	0.07	70	1	NS	NS	CTX 0 - CTR 0	CTX 0% - CTR 0%	NS	NS	NS	NS	NS	NS	NS	NS	NS	NS	NS	NS	GEN 0 - OFX 0	GEN 0% - OFX 0%
																							Other NTS	14	6	0.43	1	0.07	5	0.36	NS	NS	CTX 0 - CTR 0	CTX 0% - CTR 0%	NS	NS	NS	NS	NS	NS	NS	NS	NS	NS	NS	NS	GEN 0 - OFX 1	GEN 0% - OFX 0%
																							S. Typhimurium	1	0	0	0	0	0	0	0	0	CTX 0 - CTR 0	CTX 0% - CTR 0%	NS	NS	NS	NS	NS	NS	NS	NS	NS	NS	NS	NS	GEN 0 - OFX 0	GEN 0% - OFX 0%
Blomberg B	2005	15695674	Tanzania	August 2001 - August 2002	Prospective study	Muhimbili National Hospital, Dar Es Salaam	Tertiary university hospital	Children 0-7y	NS	NS	NS	1798	NS	NS	NS	113	NS	Blood	Disc diffusion, E-test or double disk test for ESBL detection	NCCLS (1997)	NA	35	S. Newport	1	NS	NS	1	1	1	1	NS	NS	FIG 1	FIG 1	1	1	0	0	NS	NS	NS	NS	NS	NS	MER 0	MER 0%	GEN 1 - DOX 1	GEN 100% - DOX 100%
																							S. Typhimurium	15	NS	NS	NS	NS	NS	NS	NS	NS	NS	NS	0	0	NS	NS	NS	NS	NS	NS	NS	NS	NS	NS	NS	NS
																							S. Enteritidis	19	NS	NS	NS	NS	NS	NS	NS	NS	NS	NS	0	0	NS	NS	NS	NS	NS	NS	NS	NS	NS	NS	NS	NS
Kariuki S	2005	15620824	Kenya	1994 - 1996	Retrospective study	NS	Multicentric (hospital-based)	Adults	NS	NS	NS	NS	144	NS	NS	144	NS	Blood	Disc diffusion + E-test	NCCLS (2002)	NA	144	S. Typhimurium	108	69	0.48	66	0.46	37	0.26	NS	NS	CAZ 0	CAZ 0%	NS	NS	R 0 - definition DCS unclear, but DCS present based on MIC and probably underdetected by NAL	R 0% - definition DCS unclear, but DCS present based on MIC and probably underdetected by NAL	NS	NS	0	0	NS	NS	NS	NS	CAC 12 - CFU 43 - GEN 23 - SMC 71 - TCN 95	CAC 8% - CFU 30% - GEN 16% - SMC 49% - TCN 66%
																							S. Enteritidis	7
																							S. Newport	6
																							S. Choleraesuis	5
																							S. Saintpaul	7
																							S. Durban	3
																							Other NTS	8
				1997 - 2000				Adults	NS	NS	NS	NS	126	NS	NS	126	NS	Blood	Disc diffusion + E-test	NCCLS (2002)	NA	126	S. Typhimurium	67	82	0.65	76	0.6	50	0.4	NS	NS	CAZ 0	CAZ 0%	NS	NS	R 0 - definition DCS unclear, but DCS present based on MIC and probably underdetected by NAL	R 0% - definition DCS unclear, but DCS present based on MIC and probably underdetected by NAL	NS	NS	14	0.11	NS	NS	NS	NS	AUG 3 - CFU 35 - GEN 11 - SMC 88 - TCN 60	AUG 2% - CFU 28% - GEN 9% - SMC 70% - TCN 48%
																							S. Enteritidis	48
																							S. Newport	2
																							S. Saintpaul	1
																							S. Durban	1
																							S. Agona	1
																							Other NTS	6
				2001 - 2003				Adults	NS	NS	NS	NS	72	NS	NS	72	NS	Blood	Disc diffusion + E-test	NCCLS (2002)	NA	72	S. Typhimurium	25	45	0.62	49	0.68	36	0.5	NS	NS	CAZ 4	CAZ 6%	NS	NS	R 0 - definition DCS unclear, but DCS present based on MIC and probably underdetected by NAL	R 0% - definition DCS unclear, but DCS present based on MIC and probably underdetected by NAL	NS	NS	3	0.04	NS	NS	NS	NS	CAC 4 - CFU 37 - GEN 8 - SMC 48 - TCN 35	CAC 6% - CFU 52% - GEN 11% - SMC 67% - TCN 48%
																							S. Enteritidis	27
																							S. Newport	3
																							S. Saintpaul	3
																							S. Durban	2
																							Other NTS	12
Bejon P	2005	15905304	Kenya	January 1994 - December 2001	Retrospective study	Kilifi District Hospital, Kilifi	District referral hospital	Children (age NS)	NS	NS	NS	801	708	NS	NS	690	NS	Blood + CSF	E-test	NCCLS (2003)	NA	296	NS	NS	167	0.56	151	0.510135	62	0.21	NS	NS	CTR 0	CTR 0%	NS	NS	0 (I 0)	0% (I 0%)	NS	NS	NS	NS	NS	NS	NS	NS	GEN 99	GEN 33%
Milledge J	2005	15949198	Malawi	January 1996 - December 2001	Retrospective study	Queen Elizabeth Central Hospital, Blantyre	District referral hospital	Neonate 0-30 days	NS	NS	NS	784	NS	NS	NS	582	202 meningitis	Blood + CSF	Disc diffusion	NCCLS (1993)	NA	110	NS	NS	104 / 108	0.962963	NS	NS	28/108	0.259259	NS	NS	CTR 0/28	CTR 0%	NS	NS	0/29	0	NS	NS	NS	NS	NS	NS	NS	NS	GEN 53/106	GEN 50%
Kariuki S	2006	16904874	Kenya	1994 - 1997	Retrospective study	Kilifi District Hospital, Kilifi	District referral hospital	Children <13y	NS	NS	NS	NS	NS	NS	NS	336	NS	Blood	Disc diffusion + E-test	NCCLS (2002)	NA	133	NS	NS	92	0.692	91	0.684	NS	NS	NS	NS	CTX 0	CTX 0%	NS	NS	0	0	NS	NS	NS	NS	NS	NS	NS	NS	GEN 16	GEN 12%
				1998 - 2001					NS	NS	NS											138			60	0.435	50	0.362	NS	NS	NS	NS	CTX 0	CTX 0%	NS	NS	0 - based on MIC-values there are a few DCS NTS	0	NS	NS	NS	NS	NS	NS	NS	NS	GEN 10	GEN 7,2%
				2002 - 2005					NS	NS	NS											65			7	0.11	8	0.13	NS	NS	NS	NS	CTX 0	CTX 0%	NS	NS	0	0	NS	NS	NS	NS	NS	NS	NS	NS	GEN 3	GEN 4%
Babirekere-Iriso E	2006	17132297	Uganda	September 2001 - November 2001	Prospective study	Mulago Hospital, Kampala	Tertiary university hospital	Children 6m-59m	18.6% of children with BSI	NS	Study in severely malnourished children	134	NS	NS	NS	30	NS	Blood	Disc diffusion	NS	NA	15	S. Enteritidis	10	8	0.8	8	0.8	7	0.7	NS	NS	CTR 0 - CAZ 0	CTR 0% - CAZ 0%	NS	NS	0	0	NS	NS	NS	NS	NS	NS	NS	NS	PCN 8 - GEN 7 - CFU 0	PCN 80% - GEN 70% - CFU 0%
																							S. Typhimurium	4	2	0.5	4	1	1	0.25	NS	NS	CTR 0 - CAZ 0	CTR 0% - CAZ 0%	NS	NS	0	0	NS	NS	NS	NS	NS	NS	NS	NS	PCN 2 - AMX 2 - GEN 1 - CFU 0	PCN 50% - AMX 50% - GEN 25% - CFU 0%
																							S. Dublin	1	1	1	1	1	1	1	0	0	CTR 0 - CAZ 0	CTR 0% - CAZ 0%	NS	NS	0	0	NS	NS	NS	NS	NS	NS	NS	NS	PCN 1 - AMX 1 - GEN IM - CFU 0	PCN 100% - AMX 100% - GEN IM - CFU 0%
Bachou H	2006	17090299	Ugunda	September 2003 - November 2003 AND September 2004 - December 2004	Prospective study	Mulago Hospital, Kampala	Tertiary university hospital	Children <60m (med age 17m)	20.1% of tested children with BSI	13.9% of tested children with BSI	Study in severely malnourished children	450	445	NS	NS	76	NS	Blood	Disc diffusion	NCCLS (2003)	NA	28	S. Typhimurium	19	21/21	1	15/21	0.71	15/21	0.71	NS	NS	CAZ 3/7 - CTR 2/21	CAZ 43% - CTR 9%	NS	NS	0/7	0	NS	NS	NS	NS	NS	NS	NS	NS	AUG 17 - CFU 9 - GEN 5	AUG 81% - CFU 43% - GEN 24%
																							S. Enteritidis	9	7/9	0.78	7/9	0.78	6/9	0.67	NS	NS	CAZ 2/2 - CTR 0/9	CAZ 100% -CTR 0%	NS	NS	0/2	0	NS	NS	NS	NS	NS	NS	NS	NS	AUG 6 - CFU 1 - GEN 0	AUG 75% - CFU 11% - GEN 0%
Kariuki S	2006	17173674	Kenya	March 2002 - May 2005	Prospective study	Kenyatta National Hospital and a private hospital, Nairobi	Tertiary referral hospital + private hospital	Children 4w - 84m (med age 24m)	NS	NS	NS	332	NS	NS	NS	198	28 BSI + stool positive	Blood	Disc diffusion + E-test	CLSI (2002)	NA	198	S. Typhimurium	104	107	0.54	91	0.46	51	0.26	NS	NS	CTR 0	CTR 0%	NS	NS	0 - based on MIC-values there are a few DCS NTS	0% - based on MIC-values there are a few DCS	NS	NS	24	0.12	NS	NS	NS	NS	AUG 16 - CFU 59 - GEN 32 - TCN 101	AUG 8% - CFU 30% - GEN 16% - TCN 51%
																							S. Enteritidis	65
																							Other NTS	29
Ikumapayi UN	2007	17965348	Gambia	August 2000 - April 2004	Retrospective sudy	NS	NS	Children 2-29m (mean age 18m)	NS	40.3% of children with NTS BSI were initially diagnosed as malaria	3.2% of children with NTS BSI were initially diagnosed as malnourished	NS	NS	NS	NS	62	NS	Blood	Disc diffusion + E-test	NCCLS (2004)	NA	62	S. Typhimurium	5	46	0.74	40	0.65	12	19,4%	NS	NS	CTX 0	CTX 0%	NS	NS	0	0	NS	NS	0	0	NS	NS	NS	NS	GEN 28 - TCN 39	GEN 45,2% - TCN 63%
																							S. Enteritidis	50
																							S. Dublin	1
																							S. Virschow	1
																							S. Dingiri	1
																							S. Stanleyville	1
																							S. Hull	1
																							S. Offa	1
																							S. Camberene	1
Gbadoé AD	2008	18160240	Togo	1995 - 2004	Retrospective study	University Hospital Tokoin, Lomé	University hospital	Children 0-15y	38.6% of enrolled children had a clinical suspicion of HIV	NS	NS	132	NS	NS	NS	NS	NS	Blood	Disc diffusion	Recommandations de la Société francaise de microbiologie	NA	60	S. Enteritidis	32	30	0.931	22	0.689	25	79,3%	NS	NS	CTR 0	CTR 0%	NS	NS	0	0	NS	NS	NS	NS	NS	NS	NS	NS	AUG 14	AUG 44,4%
																							S. Typhimurium	19	16	0.823	11	0.588	15	0.764	NS	NS	CTR 0	CTR 0%	NS	NS	0	0	NS	NS	NS	NS	NS	NS	NS	NS	AUG 10	AUG 52,8%
																							S. Dublin	9	7	0.777	4	0.444	9	1	NS	NS	CTR 0	CTR 0%	NS	NS	0	0	NS	NS	NS	NS	NS	NS	NS	NS	AUG 2	AUG 22,2%
Seydi M	2008	18093773	Senegal	1 January 1996 - 31 December 2005	Retrospective study	Dakar University Hospital, Dakar	University hospital	NS (mean age 32y)	Study in HIV-patients	NS	NS	6732	NS	62	NS	62	NS	Blood	Disc diffusion	Recommandations de la Société francaise de microbiologie	NA	62	S. Enteritidis	38	* 28	* 45%	* 13	* 21%	* 19	* 30%	NS	NS	CTR* 0	CTR* 0%	0	0	* 0	* 0	NS	NS	NS	NS	NS	NS	NS	NS	AUG* 12 - AZT* 0 - GEN* 0	AUG* 20%- AZT* 0% - GEN* 0%
																							S. Typhimurium	11
																							S. Dublin	2
																							Salmonella sp	11
Keddy KH	2009	19801800	South Africa	2006 - 2007	Retrospective study	Hospitals in Gauteng Provinve	Multicentric (hospital-based)	Children and adults	93% of tested patients with NTS BSI	NS	NS	NS	1410	NS	NS	652	NS	'Normally sterile body sites in human patients'	E-test + double disk test for ESBL detection	NS	NA	652	S. Typhimurium (invasive)	652	NS	min 27%	NS	NS	min 27%	NS	NS	NS	NS	NS	NS	NS	R 3/555	R 0,5%	NS	NS	NS	min 27% NAL-R	NS	NS	NS	NS	NS	NS
Mandomando I	2009	19793081	Mozambique	1 May 2001 - 30 April 2006	Prospective study	Manhiça district hospital, Manhiça	District referral hospital	Children (medium age 16m)	HIV prevalence (23.6%) among pregnant women attending the antenatal clinic in MDH	50% of patients with NTS BSI	29% of patients with NTS BSI	19896	NS	NS	NS	1550	NS	Blood	Disc diffusion	CSLI (2006)	NA	401	S. Typhimurium	263	194/259	0.75	168/258	0.65	122/258	0.47	NS	NS	CTR 0/38	CTR 0%	NS	NS	0	0	NS	NS	5/208	0.02	NS	NS	NS	NS	GEN 58/254 - AUG 80/192 - AMP+GEN 58/254 - CLR+AMP 119/258	GEN 23% - AUG 42% - AMP+GEN 23% - CLR+AMP 46%
																							S. Enteritidis	101	78/101	0.77	75/100	0.75	78/101	0.77	NS	NS	CTR 0/6	CTR 0%	NS	NS	0	0	NS	NS	3/84	0.04	NS	NS	NS	NS	GEN 2/100 - AUG 32/87 - AMP+GEN 2/100 - CLR+AMP 74/101	GEN 2% - AUG 37% - AMP+GEN 2% - CLR+AMP 73%
																							Other NTS	37	22/35	0.63	14/32	0.44	15/34	0.44	NS	NS	CTR 0/4	CTR 0%	NS	NS	0	0	NS	NS	0/15	0	NS	NS	NS	NS	GEN 2/33 - AUG 1/18 - AMP+GEN 1/33 - CLR+AMP 14/34	GEN 6% - AUG 6% - AMP+GEN 3% - CLR+AMP 41%
Vandenberg O	2010	20104200	Democratic Republic of Congo	January 2002 - December 2006	Retrospective study	Children’s Hospital of Lwiro	District referral hospital	Children	NS	40% of children with NTS BSI	37% of children with NTS BSI	1528	1567	NS	1567	409		Blood	Disc diffusion and Vitek 2	CSLI (2005)	N	191	S. Typhimurium	133	114	0.857	126	0.947	123	0.925	NS	NS	CTR 0	CTR 0%	NS	NS	R 5	R 3,8%	NS	NS	6	0.045	NS	NS	NS	NS	GEN 36 - TCN 31	GEN 27,1% - TCN 23,3%
																							S. Enteritidis	49	43	0.878	47	0.959	44	0.898	NS	NS	CTR 0	CTR 0%	NS	NS	R 3	R 6,1%	NS	NS	3	0.061	NS	NS	NS	NS	GEN 3 - TCN 31	GEN 6,1% - TCN 63,3%
Fashae K	2010	20818100	Nigeria	2004 - 2005	Prospective study	7 major hospitals and a private diagnostic laboratory in Ibadan	Multicentric (hospital-based)	Adults and children	NS	NS	NS	991	991	NS	NS	At least 39	NS	Blood	Broth microdilution with Sensititre	EUCAST	N	32	S. Enteritidis	13	12	0.93	NS	NS	7	0.54	NS	NS	CTX 0	CTX 0%	NS	NS	1	0.08	NS	NS	1	0.08	NS	NS	NS	NS	AUG 13 - CLS 0 - GEN 0 - NMC 0 - SPM 0 - SMC 5 - SMX 10 - TCN 4 - TMP 10	AUG 100% - CLS 0% - GEN 0% - NMC 0% - SPM 0% - SMC 39% - SMX 77% - TCN 31% - TMP 77%
																							S. Typhimurium	7	7	1	NS	NS	7	1	NS	NS	CTX 0	CTX 0%	NS	NS	0	0	NS	NS	0	0	NS	NS	NS	NS	AUG 7 - CLS 0 - GEN 0 - NMC 0 - SPM 7 - SMC 7 - SMX 7 - TCN 4 - TMP 7	AUG 100% - CLS 0% - GEN 0% - NMC 0% - SPM 100% - SMC 100% - SMX 100% - TCN 57% - TMP 100%
																							S. Dublin	7	3	0.43	NS	NS	0	0	NS	NS	CTX 0	CTX 0%	NS	NS	0	0	NS	NS	0	0	NS	NS	NS	NS	AUG 0 - CLS 0 - GEN 0 - NMC 0 - SPM 0 - SMC 3 - SMX 3 - TCN 3 - TMP 3	AUG 0% - CLS 0% - GEN 0% - NMC 0% - SPM 0% - SMC 43% - SMX 43% - TCN 43% - TMP 43%
																							S. Apapa	1	1	1	NS	NS	0	0	NS	NS	CTX 0	CTX 0%	NS	NS	0	0	NS	NS	0	0	NS	NS	NS	NS	AUG 1 - CLS 0 - GEN 0 - NMC 0 - SPM 0 - SMC 1 - SMX 1 - TCN 1 - TMP 1	AUG 100% - CLS 0% - GEN 0% - NMC 0% - SPM 0% - SMC 100% - SMX 100% - TCN 100% - TMP 100%
																							S. Infantis	1	0	0	NS	NS	0	0	NS	NS	CTX 0	CTX 0%	NS	NS	0	0	NS	NS	0	0	NS	NS	NS	NS	AUG 0 - CLS 0 - GEN 0 - NMC 0 - SPM 0 - SMC 0 - SMX 0 - TCN 0 - TMP 0	AUG 0% - CLS 0% - GEN 0%- NMC 0%- SPM 0% - SMC 0% - SMX 0% - TCN 0% - TMP 0%
																							S. Jukestown	1	0	0	NS	NS	0	0	NS	NS	CTX 0	CTX 0%	NS	NS	0	0	NS	NS	0	0	NS	NS	NS	NS	AUG 0 - CLS 0 - GEN 0 - NMC 0 - SPM 0 - SMC 0 - SMX 0 - TCN 0 - TMP 0	AUG 0% - CLS 0% - GEN 0%- NMC 0%- SPM 0% - SMC 0% - SMX 0% - TCN 0% - TMP 0%
																							S. Monschaui	1	0	0	NS	NS	0	0	NS	NS	CTX 0	CTX 0%	NS	NS	0	0	NS	NS	0	0	NS	NS	NS	NS	AUG 0 - CLS 0 - GEN 0 - NMC 0 - SPM 0 - SMC 0 - SMX 0 - TCN 0 - TMP 0	AUG 0% - CLS 0% - GEN 0%- NMC 0%- SPM 0% - SMC 0% - SMX 0% - TCN 0% - TMP 0%
																							S. Oritamerin	1	0	0	NS	NS	0	0	NS	NS	CTX 0	CTX 0%	NS	NS	0	0	NS	NS	0	0	NS	NS	NS	NS	AUG 0 - CLS 0 - GEN 0 - NMC 0 - SPM 0 - SMC 0 - SMX 0 - TCN 0 - TMP 0	AUG 0% - CLS 0% - GEN 0%- NMC 0%- SPM 0% - SMC 0% - SMX 0% - TCN 0% - TMP 0%
Mayanja BN	2010	20406428	Uganda	Janaury 1996 - December 2007	Prospective study	25 villages in rural southwest Uganda	Population-based cohort	Adults (>13y)	77% of included patients were HIV-patients	NS	NS	759	703	NS	NS	159	NS	Blood	Disc diffusion + E-test	NS	NA	42	NS	NS	24/36	0.67	30/40	0.75	22/33	0.67	NS	NS	CTR 1/8	CTR 13%	NS	NS	0/41	0	NS	NS	NS	NS	NS	NS	NS	NS	NS	NS
				January 1996 - December 1999																		8	NS	NS	4/7	0.57	5/7	0.71	4/7	0.57	NS	NS	NS	NS	NS	NS	0/8	0	NS	NS	NS	NS	NS	NS	NS	NS	NS	NS
				January 2000 - December 2003																		20	NS	NS	13/20	0.65	13/19	0.68	13/19	0.68	NS	NS	NS	NS	NS	NS	0/20	0	NS	NS	NS	NS	NS	NS	NS	NS	NS	NS
				January 2004 - December 2007																		14	NS	NS	7/9	0.78	12/14	0.86	5/7	0.71	NS	NS	CTR 1/8	CTR 13%	NS	NS	0/13	0	NS	NS	NS	NS	NS	NS	NS	NS	NS	NS
Gross U	2011	22000360	Ghana	July 2001 - April 2002	Prospective study	Hospital Eikwe, Assis Foso and Nkawkaw	Multicentric (hospital-based)	NS	NS	22.5% of patients with NTS BSI	NS	409	NS	NS	NS	212	NS	Blood	Disc diffusion	NCCLS (2000)	NA	40	S. Typhimurium + S. Enteritidis	40	40	1	36	0.9	33	0.825	NS	NS	NS	NS	NS	NS	0	0	NS	NS	NS	NS	NS	NS	NS	NS	CFU 8 - GEN 5	CFU 20% - GEN 12,5%
				July - September 2009				NS	NS	22.2% of patients with NTS BSI	NS	258	NS	NS	NS	99	NS	Blood	Disc diffusion	NCCLS (2000)	NA	9	S. Typhimurium + S. Enteritidis	9	9	1	8	0.889	7	0.778	NS	NS	NS	NS	NS	NS	0	0	NS	NS	NS	NS	NS	NS	NS	NS	CFU 0 - GEN 0	CFU 0% - GEN 0%
Tabu C	2012	22363591	Kenya	2006 - 2009	Prospective study		Multicentric (population based approach) in district referral hospitals	Children and adults
			Rural Kenya	1 October 2006 - 30 September 2009		Lwak Hospital in Asembo			42.9% of tested patients	NS	NS	40019	3578	NS	NS	155	NS	Blood	Disc diffusion	CLSI (2009)	NA	60	S. Typhimurium	53	* 45/45	* 100%	* 45/45	* 100	*36/45	* 80%	36	0.8	CTR * 0/45	CTR * 0%	NS	NS	* 1/45	* 1%	NS	NS	* 8/45	0.177778	NS	NS	NS	NS	TCN * 7/45 - SUX * 45/45 - SPM * 43/45 - KAN * 5/45 - GEN * 2/45 - AUG * 14 -	TCN * 15% - SUX * 100% - SPM * 95% - KAN * 10% - GEN * 5% - AUG * 30% -
																							S. Enteritidis	6	NS	NS	NS	NS	NS	NS	NS	NS	NS	NS	NS	NS	NS	NS	NS	NS	NS	NS	NS	NS	NS	NS	NS	NS
																							S. Heidelberg	1	NS	NS	NS	NS	NS	NS	NS	NS	NS	NS	NS	NS	NS	NS	NS	NS	NS	NS	NS	NS	NS	NS	NS	NS
			Urban Kenya	1 March 2007 - 28 February 2009		Tabitha Clinic in Kibera			NS	NS	NS	38333	2138	NS	NS	230	NS	Blood	Disc diffusion	CLSI (2009)	NA	7	S. Typhimurium	6	NS	NS	NS	NS	NS	NS	NS	NS	NS	NS	NS	NS	NS	NS	NS	NS	NS	NS	NS	NS	NS	NS	NS	NS
																							S. Enteritidis	1	NS	NS	NS	NS	NS	NS	NS	NS	NS	NS	NS	NS	NS	NS	NS	NS	NS	NS	NS	NS	NS	NS	NS	NS
Nielsen MV	2012	22970162	Ghana	September 2007 - July 2009	Prospective study	Agogo Presbyterian Hospital, Asante	District referral hospital	Children <5y	NS	NS	NS	1196	NS	NS	NS	238	NS	Blood	Disc diffusion (+ CIP E-test)	CLSI (2011)	NA	129	NS	NS	105/123	0.85	76/98	0.78	105	0.83	75/98	0.77	CTR 0/108	0	NS	NS	R 0/127 - I 2/127	R 0% - I 1,6%	NS	NS	2/127	0.02	NS	NS	NS	NS	AUG 86/114 - TCN 8/91 - MDR 75/98	AUG 75% - TCN 9% - MDR 77%
Lunguya O	2013	23516651	Democratic Republic of Congo	April 2007 - January 2011	Prospective study	Health care facilities in 7 provinces of DR Congo	Multicentric (hospital-based)	Children + Adults	HIV prevalence DR Congo 1.2-1.6%	97% of population DR Congo is living in an area of stable malaria transmission	NS	9634	NS	NS	NS	989	NS	Blood	Vitek II system + E-test for nalidixic acid, ciprofloxacin, chloramphenicol and azithromycin + double disk method for ESBL confirmation	CLSI (2012) + EUCAST (2012)	Y	233	Overall NTS	233	205	0.88	205	0.88	195	0.837	188	0.807	CTX 5	CTX 2,1%	3	0.013	DCS 10	DCS 4,3%	NS	NS	10	0.043	7	0.03	NS	NS	MDR 188 - MDR+DCS 9 - MDR+DCS+ESBL 2	MDR 80,7% - MDR+DCS 3,9%- MDR+DCS+ESBL 0,9%
																							S. Typhimurium	184	173	0.94	173	0.94	166	0.902	160	0.87	CTX 4	CTX 2,2%	2	0.011	DCS 9	DCS 4,9%	NS	NS	9	0.049	6	0.033	NS	NS	MDR 160 - MDR+DCS 8 - MDR+DCS+ESBL 1	MDR 87% - MDR+DCS 4,3%- MDR+DCS+ESBL 0,5%
																							S. Enteritidis	42	27	0.643	27	0.643	26	0.619	25	0.595	CTX 0	CTX 0%	0	0	DCS 0	DCS 0%	NS	NS	0	0	0	0	NS	NS	MDR 25 - MDR+DCS 0 - MDR+DCS+ESBL 0	MDR 59,5% - MDR+DCS 0% - MDR+DCS+ESBL 0%
																							S. 4,5	2	NS	NS	NS	NS	NS	NS	NS	NS	CTX 1	CTX 50%	1	0.5	DCS 1	DCS 50%	NS	NS	1	0.5	1	0.5	NS	NS	MDR+DCS+ESBL 1	MDR+DCS+ESBL 50%
																							S. Kisangani	2	NS	NS	NS	NS	NS	NS	NS	NS	NS	NS	NS	NS	NS	NS	NS	NS	NS	NS	NS	NS	NS	NS	NS	NS
																							S. Virschow	2	NS	NS	NS	NS	NS	NS	NS	NS	NS	NS	NS	NS	NS	NS	NS	NS	NS	NS	NS	NS	NS	NS	NS	NS
																							Salmonella sp	1	NS	NS	NS	NS	NS	NS	NS	NS	NS	NS	NS	NS	NS	NS	NS	NS	NS	NS	NS	NS	NS	NS	NS	NS
Moon TD	2013	24386229	Mozambique	April - September 2012	Prospective study	Namacurra, Inhassunge and Coalane Health Center, Zambézia Province	Multicentric (health center based)	Adults >18y	Study in HIV-patients	15.5% of patients with BSI	NS	258	258	NS	NS	39	NS	Blood	Disc diffusion	CLSI (2012)	N	30	S. Typhimurium	27	26	0.963	26	0.963	26	96,3,%	NS	NS	CTR 0	CTR 0%	NS	NS	4	0.148	NS	NS	1	0.037	NS	NS	NS	NS	AUG 11 - GEN 2 - TCN 0	AUG 40,7% - GEN 7,4% - TCN 0%
																							S. Enteritidis	1	0	0	0	0	0	0	NS	NS	CTR 0	CTR 0%	NS	NS	0	0	NS	NS	0	0	NS	NS	NS	NS	AUG 0 - GEN 0 - TCN 0	AUG 0% - GEN 0% - TCN 0%
																							S. Group B	2	2	1	2	1	2	1	NS	NS	CTR 0	CTR 0%	NS	NS	0	0	NS	NS	1	0.5	NS	NS	NS	NS	AUG 2 - GEN 0 - TCN 0	AUG 100% - GEN 0% - TCN 0%
Maltha J	2014	24551225	Burkina Faso	July 2012 - July 2013	Prospective observational study	Centre Médical avec Antenne chirurgicale Saint Camille and urban health center Nanoro	Multicentric (district referral hospital and health center)	Children <15y	1% of included children	41.1% of included children; 1.1% of children with BSI	NS	711	NS	NS	NS	63	6/19 meningitis	Blood + CSF	Disc diffusion + E-test + double disk for ESBL confirmation	CLSI (2013)	Y	21	Overall NTS	21	19	0.905	19	0.905	19	0.905	19	0.905	NS	NS	1	0.048	DCS 1	DCS 4,8%	NS	NS	1	0.048	0	0	NS	NS	NS	NS
																							S. Typhimurium	12	NS	NS	NS	NS	NS	NS	NS	NS	NS	NS	1	0.08	0	0	NS	NS	NS	NS	NS	NS	NS	NS	NS	NS
																							S. Enteritidis	8	NS	NS	NS	NS	NS	NS	NS	NS	NS	NS	0	0	DCS 1	DCS 12,5%	NS	NS	NS	NS	NS	NS	NS	NS	NS	NS
																							S. Telelkibir	1	0	0	0	0	0	0	0	0	NS	NS	0	0	0	0	NS	NS	0	0	0	0	NS	NS	NS	NS
Labi AK	2014	25528352	Ghana	January 2010 - December 2013	Retrospective study	Korle-Bu Teaching Hospital, Accra	Tertiary university hospital	NS	NS	NS	NS	23708	23708	NS	NS	2768	NS	Blood	Disc diffusion	CLSI (2012)	N	115	Overall NTS	115	81/103	0.786	54/87	0.655	66/90	0.733	NS	NS	CTX 6/99	CTX 6,1%	NS	NS	1/135	0.007	NS	NS	NS	NS	NS	NS	NS	NS	CFU 21 - AUG 11/20 - GEN 9/91 - AMK 2/71 - TCN 60/83	CFU 18,2% (of 20,2%?) - AUG 55,5% - GEN 9,9% - AMK 2,8% - TCN 72,3%
																							S. Enteritidis	93	NS	NS	NS	NS	NS	NS	NS	NS	NS	NS	NS	NS	NS	NS	NS	NS	NS	NS	NS	NS	NS	NS	CFU 93	CFU 51,2%
																							S. Typhimurium	22	NS	NS	NS	NS	NS	NS	NS	NS	NS	NS	NS	NS	NS	NS	NS	NS	NS	NS	NS	NS	NS	NS	CFU 22	CFU 12,2%
				2010																		23	Overall NTS	23	20/23	0.833	10/18	0.555	10/19	0.526	NS	NS	CTX 1/23	CTX 4,5%	NS	NS	0	0	NS	NS	NS	NS	NS	NS	NS	NS	CFU 5 - AUG 2/5 - GEN 2/23 - AMK 0 - TCN 14/17	CFU 21,7% (of 25%?) - AUG 40% - GEN 9,1% - AMK 0% - TCN 82,3%
																							S. Enteritidis	16	NS	NS	NS	NS	NS	NS	NS	NS	NS	NS	NS	NS	NS	NS	NS	NS	NS	NS	NS	NS	NS	NS	CFU 4	CFU 25,0%
																							S. Typhimurium	7	NS	NS	NS	NS	NS	NS	NS	NS	NS	NS	NS	NS	NS	NS	NS	NS	NS	NS	NS	NS	NS	NS	CFU 1	CFU 14,2%
				2011																		41	Overall NTS	41	28/37	0.756	19/36	0.527	25/33	0.757	NS	NS	CTX 3/41	CTX 7,3%	NS	NS	1/135	0.007	NS	NS	NS	NS	NS	NS	NS	NS	CFU 11 - AUG 6/7 - GEN 5/35 - AMK 1/38 - TCN 22/32	CFU 23,4% (of 28,9%?) - AUG 85,7% - GEN 14,3% - AMK 2,6% - TCN 68,8%
																							S. Enteritidis	33	NS	NS	NS	NS	NS	NS	NS	NS	NS	NS	NS	NS	NS	NS	NS	NS	NS	NS	NS	NS	NS	NS	CFU 9	CFU 27,2%
																							S. Typhimurium	8	NS	NS	NS	NS	NS	NS	NS	NS	NS	NS	NS	NS	NS	NS	NS	NS	NS	NS	NS	NS	NS	NS	CFU 2	CFU 25,0%
				2012																		36	Overall NTS	36	23/30	0.766	17/21	0.809	22/27	0.815	NS	NS	CTX 2/35	CTX 57,1%	NS	NS	0	0	NS	NS	NS	NS	NS	NS	NS	NS	CFU 4 - AUG 3/8 - GEN 2/33 - AMK 1/33 - TCN 16/23	CFU 11,1% (of 12,9%?) - AUG 37,5% - GEN 6,6% - AMK 3,3% - TCN 69,5%
																							S. Enteritidis	29	NS	NS	NS	NS	NS	NS	NS	NS	NS	NS	NS	NS	NS	NS	NS	NS	NS	NS	NS	NS	NS	NS	CFU 4	CFU 13,8%
																							S. Typhimurium	7	NS	NS	NS	NS	NS	NS	NS	NS	NS	NS	NS	NS	NS	NS	NS	NS	NS	NS	NS	NS	NS	NS	CFU 0	CFU 0%
				2013																		15	Overall NTS	15	10/13	0.769	6/12	0.667	9/11	0.818	NS	NS	CTX 0	CTX 0%	NS	NS	0	0	NS	NS	NS	NS	NS	NS	NS	NS	CFU 1 - AUG 0 - GEN 0 - AMK 0 - TCN 8/11	CFU 6,7% - AUG 0% - GEN 0% - AMK 0% - TCN 72,7%
																							S. Enteritidis	15	NS	NS	NS	NS	NS	NS	NS	NS	NS	NS	NS	NS	NS	NS	NS	NS	NS	NS	NS	NS	NS	NS	CFU 1	CFU 6,7%
																							S. Typhimurium	0	NS	NS	NS	NS	NS	NS	NS	NS	NS	NS	NS	NS	NS	NS	NS	NS	NS	NS	NS	NS	NS	NS	CFU 0	CFU 0%
Preziosi M	2015	26242671	Mozambique	September 2011 - October 2012 AND July 2013 - March 2014	Prospective study	Maputo Central Hospital, Maputo	National referral hospital	Adults >= 18 y	23.1% of enrolled patients	NS	NS	841	NS	NS	NS	63	NS	Blood	Disc diffusion + Vitek II for confirmation + double disk method for ESBL confirmation	CLSI (2012)	N	10	S. Typhimurium	9	9	1	9	1	9	1	9	1	CTR 4	CTR 45%	4	0.44	CIP 1	CIP 11%	NS	NS	NS	NS	NS	NS	IPM 0	IPM 0%	TCN 3	TCN 33%
																							S. Enteritidis	1	0	0	0	0	0	0	0	0	CTR 0	CTR 0%	NS	NS	CIP 0	CIP 0%	NS	NS	NS	NS	NS	NS	IPM O	IPM 0%	TCN 0	TCN 0%
Oneko M	2015	26449946	Kenya	July 2009 - December 2013	Prospective study	3 malaria vaccine trial study clinics in Siaya County, 97% patients with blood culture were admitted to Siaya District Hospital	Multicentric (health centers and predominantly hospital based)	Children 6w -17m	16.7% of NTS BSI	58% of NTS BSI	21.9% of NTS BSI	847	1692	NS	NS	134	NS	Blood	Disc diffusion	CLSI (2011)	N	102	S. Group B	72	64/68	0.941	NS	NS	54/72	0.75	NS	NS	CTR 17/72 (S.Typhim)	CTR 23,6% (S.Typhim)	NS	NS	1/71 (S.Typhim)	1,4% (S.Typhim)	NS	NS	NS	NS	NS	NS	IPM 0/42	IPM 0%	AUG 44/67 - APM+AUG+CLR 36/64 - AMP+AUG+CLR+GEN+CTR 17/64	AUG 65,7% - APM+AUG+CLR 56,3% - AMP+AUG+CLR+GEN+CTR 26,6%
																							S. Group D	30	27/30	0.9	NS	NS	28/30	0.933	NS	NS	CTR 0/30	CTR 0%	NS	NS	0/30	0	NS	NS	NS	NS	NS	NS	IMP 0/15	IPM 0%	AUG 13/27 - APM+AUG+CLR 13/30 - AMP+AUG+CLR+GEN+CTR 0/30	AUG 48,1% - APM+AUG+CLR 43,3% - AMP+AUG+CLR+GEN+CTR 0%
Tapia MD	2015	26449949	Mali	1 July 2002 - 30 June 2014	Prospective study - Blood surveillance study	Hôpital Gabriel Touré, Bamako	Tertiary referral hospital	Children <16Y	Low HIV prevalence in Mali	NS	NS	26126	26126	NS	NS	4691	NS	Blood + CSF + synovial + pleural + peritoneal fluids	Disc diffusion	NS	NA	687	S. Typhimurium	221	167/178	0.938	164/178	0.921	162/178	0.91	NS	NS	CTR 0/178	CTR 0%	NS	NS	NS	NS	NS	NS	NS	NS	NS	NS	NS	NS	NS	NS
																							S. Enteritidis	244	51/55	0.927	31/55	0.564	22/55	0.4	NS	NS	CTR 10/55	CTR 18,2%	NS	NS	NS	NS	NS	NS	NS	NS	NS	NS	NS	NS	NS	NS
																							S. Dublin	89	4/48	0.083	4/48	0.083	3/48	0.063	NS	NS	CTR 1/48	CTR 2,1%	NS	NS	NS	NS	NS	NS	NS	NS	NS	NS	NS	NS	NS	NS
																							S. I:4,[5],12:i:-	42	41/41	1	41/41	1	40/41	0.976	NS	NS	CTR 0/41	CTR 0%	NS	NS	NS	NS	NS	NS	NS	NS	NS	NS	NS	NS	NS	NS
																							S. Stanleyville	21	0/21	0	0/21	0	0/21	0	NS	NS	CTR 0/21	CTR 0%	NS	NS	NS	NS	NS	NS	NS	NS	NS	NS	NS	NS	NS	NS
																							S. 4,[5],12:NM	8	8/8	1	7/8	0.875	7/8	0.875	NS	NS	CTR 1/8	CTR 12,5%	NS	NS	NS	NS	NS	NS	NS	NS	NS	NS	NS	NS	NS	NS
																							Other S. Group B, C, D, F, G	35	NS	NS	NS	NS	NS	NS	NS	NS	NS	NS	NS	NS	NS	NS	NS	NS	NS	NS	NS	NS	NS	NS	NS	NS
																							Salmonella sp	27	NS	NS	NS	NS	NS	NS	NS	NS	NS	NS	NS	NS	NS	NS	NS	NS	NS	NS	NS	NS	NS	NS	NS	NS
Kalonji LM	2015	26449951	Democratic Republic of Congo	January 2011 - December 2014	Prospective study - Blood surveillance study	Kinshasa university hospital, 2 other hospitals and 6 health centers in Kinshasa; Referral hospitals Bwamanda and Kisantu; University hospital Kisangani	Multicentric (hospital-based)	Children >28d + Adults	Prevalence HIV in 15-49 years in DR Congo: 1.1%	97% population DR Congo lives in areas with high and stable malaria transmission	Prevalence of severe chronic and acute malnutrition in <5 years in DR Congo: 43% and 8%	14110	15157	NS	14110	2353	NS	Blood	Disc diffusion + E-test + double disk method for ESBL confirmation	CLSI (2015)	Y	840	S. Typhimurium	386	374/386	0.969	368/386	0.953	354/386	0.917	348/386	90.2%	NS	NS	49/386	0.127	DCS 8/386	DCS 2,1%	NS	NS	NS	NS	49/386	0.127	0	0	TCN 90/386 - GEN 36/386 - MDR 348/386 - MDR+DCS 7/386- MDR+DCS+AZI 0/386 - ESBL+DCS 0/386- ESBL+MDR 45/386- ESBL+AZI 48/386- ESBL+MDR+AZI 44/386- ESBL+MDR+AZI+DCS 0/386	TCN 23,3% - GEN 9,3% - MDR 90,2% - MDR+DCS 1,8%- MDR+DCS+AZI 0% - ESBL+DCS 0%- ESBL+MDR 11,7%- ESBL+AZI 12,4%- ESBL+MDR+AZI 11,4%- ESBL+MDR+AZI+DCS 0%
																							S. Enteritidis	391	333/390	0.854	315/390	0.808	321/390	0.823	311/390	79.7%	NS	NS	0/390	0	DCS 7/390	DCS 1,8%	NS	NS	NS	NS	0	0	0	0	TCN 284/390 - GEN 2/390 - MDR 311/390 - MDR+DCS 2/390 - MDR+DCS+AZI 0 - ESBL+DCS 0 - ESBL+MDR 0 - ESBL+AZI 0 - ESBL+MDR+AZI 0 - ESBL+MDR+AZI+DCS 0	TCN 72,8% - GEN 0,5% - MDR 79,7% - MDR+DCS 0,5%- MDR+DCS+AZI 0% - ESBL+DCS 0% - ESBL+MDR 0% - ESBL+AZI 0% - ESBL+MDR+AZI 0% - ESBL+MDR+AZI+DCS 0%
Muthumbi E	2015	26449944	Kenya	August 1998 - December 2014	Retrospective study	Kilifi District Hospital (renamed as Kilifi County Hospital), Kilifi	District referral hospital	Children <= 14y	24.1% of children with NTS BSI	28.1% of children with NTS BSI	31.4% of children with NTS BSI	75676	64244	NS	NS	3296	22 meningitis	Blood + CSF	Broth microdilution with Microscan	CLSI (2015)	NA	357 BSI + 22 meningitis	Overall NTS	387	98/351	0.279	86/351	0.245	NS	NS	NS	NS	CTX 21/351	CTX 6%	NS	NS	NS	NS	NS	NS	NS	NS	NS	NS	NS	NS	AMP-SBT 98/351 - TCN 35/351 -	AMP-SBT 27,9% - TCN 10% -
				January 2007 - December 2014				Adults >14y	91.3% of adults with NTS BSI	0% of adults with NTS BSI	NS	22924	7576	NS	NS	521	0					30	S. Typhimurium	152	67/152	0.441	55/152	0.362	NS	NS	NS	NS	CTX 20/152	CTX 13,2%	NS	NS	NS	NS	NS	NS	NS	NS	NS	NS	NS	NS	AMP-SBT 66/152 - TCN 10/152 -	AMP-SBT 43,4% - TCN 6,6% -
																							S. Enteritidis	160	31/159	0.195	31/159	0.195	NS	NS	NS	NS	CTX 0/159	CTX 0%	NS	NS	NS	NS	NS	NS	NS	NS	NS	NS	NS	NS	AMP-SBT 31/159 - TCN 25/159	AMP-SBT 19,5%- TCN 15,7%
																							Salmonella sp	39	NS	NS	NS	NS	NS	NS	NS	NS	NS	NS	NS	NS	NS	NS	NS	NS	NS	NS	NS	NS	NS	NS	NS	NS
Feasey NA	2015	26449953	Malawi	January 1998 - December 2014	Retrospective study - Blood surveillance study	Queen Elizabeth Central Hospital	District referral hospital	Children + Adults	Prevalence HIV 22% in 2001, 17.9% in 2010	Malaria endemic region: 25% children presenting at QECH are malaria blood smear positive	Wasting in 4-6% of <5 years in Malawi	NS	167028	NS	NS	10139 (unclear if including NTS meningitis)	392 NTS meningitis	Blood + CSF	Disc diffusion + E-test to confirm resistance to ciprofloxacine or ceftriaxone	British Society of Antimicrobial Chemotherapy (2015)	Y	10139	S. Typhimurium	8017	NS	NS	NS	NS	NS	NS	5296/7816	0.68	CTR 14/7816	CTR 0,3%	NS	NS	R CIP 11/7816	R CIP 0,2%	NS	NS	NS	NS	NS	NS	NS	NS	NS	NS
																							S. Enteritidis	1608	NS	NS	NS	NS	NS	NS	949/1581	0.6	CTR 1/1581	CTR 0,2%	NS	NS	R CIP 5/1581	R CIP 0,1%	NS	NS	NS	NS	NS	NS	NS	NS	NS	NS
																							Other NTS	514	NS	NS	NS	NS	NS	NS	204/502	0.41	CTR 1/502	CTR 0,4%	NS	NS	R CIP 4/502	R CIP 0,1%	NS	NS	NS	NS	NS	NS	NS	NS	NS	NS
				1998																		541 (1998)	S. Typhimurium	441	NS	NS	NS	NS	NS	NS	1/436	0.2%	CTR 0/436	CTR 0%	NS	NS	R CIP 0/436	R CIP 0%	NS	NS	NS	NS	NS	NS	NS	NS	NS	NS
																							S. Enteritidis	79	NS	NS	NS	NS	NS	NS	2/79	2.5%	CTR 0/79	CTR 0%	NS	NS	R CIP 0/79	R CIP 0%	NS	NS	NS	NS	NS	NS	NS	NS	NS	NS
																							Other NTS	21	NS	NS	NS	NS	NS	NS	0/21	0	CTR 0/21	CTR 0%	NS	NS	R CIP 0/21	R CIP 0%	NS	NS	NS	NS	NS	NS	NS	NS	NS	NS
				1999																		623 (1999)	S. Typhimurium	375	NS	NS	NS	NS	NS	NS	12/367	0.03	CTR 0/367	CTR 0%	NS	NS	R CIP 0/367	R CIP 0%	NS	NS	NS	NS	NS	NS	NS	NS	NS	NS
																							S. Enteritidis	209	NS	NS	NS	NS	NS	NS	157/208	0.76	CTR 0/208	CTR 0%	NS	NS	R CIP 0/208	R CIP 0%	NS	NS	NS	NS	NS	NS	NS	NS	NS	NS
																							Other NTS	39	NS	NS	NS	NS	NS	NS	5/37	0.14	CTR 0/37	CTR 0%	NS	NS	R CIP 0/37	R CIP 0%	NS	NS	NS	NS	NS	NS	NS	NS	NS	NS
				2000																		686 (2000)	S. Typhimurium	397	NS	NS	NS	NS	NS	NS	10/388	0.03	CTR 0/388	CTR 0%	NS	NS	R CIP 0/388	R CIP 0%	NS	NS	NS	NS	NS	NS	NS	NS	NS	NS
																							S. Enteritidis	232	NS	NS	NS	NS	NS	NS	175/225	0.78	CTR 0/225	CTR 0%	NS	NS	R CIP 0/225	R CIP 0%	NS	NS	NS	NS	NS	NS	NS	NS	NS	NS
																							Other NTS	57	NS	NS	NS	NS	NS	NS	7/56	0.13	CTR 0/56	CTR 0%	NS	NS	R CIP 0/56	R CIP 0%	NS	NS	NS	NS	NS	NS	NS	NS	NS	NS
				2001																		783 (2001)	S. Typhimurium	446	NS	NS	NS	NS	NS	NS	72/444	0.16	CTR 0/444	CTR 0%	NS	NS	R CIP 0/444	R CIP 0%	NS	NS	NS	NS	NS	NS	NS	NS	NS	NS
																							S. Enteritidis	318	NS	NS	NS	NS	NS	NS	237/318	0.75	CTR 0/318	CTR 0%	NS	NS	R CIP 0/318	R CIP 0%	NS	NS	NS	NS	NS	NS	NS	NS	NS	NS
																							Other NTS	19	NS	NS	NS	NS	NS	NS	7/100	0.13	CTR 0/19	CTR 0%	NS	NS	R CIP 0/19	R CIP 0%	NS	NS	NS	NS	NS	NS	NS	NS	NS	NS
				2002																		1381 (2002)	S. Typhimurium	1040	NS	NS	NS	NS	NS	NS	765/1015	0.75	CTR 0/1015	CTR 0%	NS	NS	R CIP 0/1015	R CIP 0%	NS	NS	NS	NS	NS	NS	NS	NS	NS	NS
																							S. Enteritidis	226	NS	NS	NS	NS	NS	NS	150/221	0.68	CTR 0/221	CTR 0%	NS	NS	R CIP 1/221	R CIP 1%	NS	NS	NS	NS	NS	NS	NS	NS	NS	NS
																							Other NTS	115	NS	NS	NS	NS	NS	NS	59/112	0.53	CTR 0/112	CTR 0%	NS	NS	R CIP 2/112	R CIP 2%	NS	NS	NS	NS	NS	NS	NS	NS	NS	NS
				2003																		1323 (2003)	S. Typhimurium	1187	NS	NS	NS	NS	NS	NS	930/1113	0.84	CTR 1/1113	CTR 1%	NS	NS	R CIP 1/1113	R CIP <1%	NS	NS	NS	NS	NS	NS	NS	NS	NS	NS
																							S. Enteritidis	106	NS	NS	NS	NS	NS	NS	67/105	0.64	CTR 0/105	CTR 0%	NS	NS	R CIP 3/105	R CIP 3%	NS	NS	NS	NS	NS	NS	NS	NS	NS	NS
																							Other NTS	30	NS	NS	NS	NS	NS	NS	4/30	0.13	CTR 0/30	CTR 0%	NS	NS	R CIP 1/30	R CIP 3%	NS	NS	NS	NS	NS	NS	NS	NS	NS	NS
				2004																		876 (2004)	S. Typhimurium	710	NS	NS	NS	NS	NS	NS	577/656	0.88	CTR 4/656	CTR 1%	NS	NS	R CIP 7/656	R CIP 1%	NS	NS	NS	NS	NS	NS	NS	NS	NS	NS
																							S. Enteritidis	79	NS	NS	NS	NS	NS	NS	33/69	0.48	CTR 0/69	CTR 0%	NS	NS	R CIP 0/69	R CIP 0%	NS	NS	NS	NS	NS	NS	NS	NS	NS	NS
																							Other NTS	87	NS	NS	NS	NS	NS	NS	60/82	0.73	CTR 1/82	CTR 1%	NS	NS	R CIP 1/82	R CIP 1%	NS	NS	NS	NS	NS	NS	NS	NS	NS	NS
				2005																		847 (2005)	S. Typhimurium	737	NS	NS	NS	NS	NS	NS	656/736	0.89	CTR 1/736	CTR <1%	NS	NS	R CIP 2/736	R CIP <1%	NS	NS	NS	NS	NS	NS	NS	NS	NS	NS
																							S. Enteritidis	78	NS	NS	NS	NS	NS	NS	32/78	0.41	CTR 0/78	CTR 0%	NS	NS	R CIP 0/78	R CIP 0%	NS	NS	NS	NS	NS	NS	NS	NS	NS	NS
																							Other NTS	32	NS	NS	NS	NS	NS	NS	15/32	0.47	CTR 0/32	CTR 0%	NS	NS	R CIP 0/32	R CIP 0%	NS	NS	NS	NS	NS	NS	NS	NS	NS	NS
				2006																		671 (2006)	S. Typhimurium	601	NS	NS	NS	NS	NS	NS	528/601	0.88	CTR 1/601	CTR <1%	NS	NS	R CIP 0/601	R CIP 0%	NS	NS	NS	NS	NS	NS	NS	NS	NS	NS
																							S. Enteritidis	53	NS	NS	NS	NS	NS	NS	19/53	0.36	CTR 0/53	CTR 0%	NS	NS	R CIP 1/53	R CIP 2%	NS	NS	NS	NS	NS	NS	NS	NS	NS	NS
																							Other NTS	17	NS	NS	NS	NS	NS	NS	5/17	0.29	CTR 0/17	CTR 0%	NS	NS	R CIP 0/17	R CIP 0%	NS	NS	NS	NS	NS	NS	NS	NS	NS	NS
				2007																		629 (2007)	S. Typhimurium	563	NS	NS	NS	NS	NS	NS	519/562	0.92	CTR 3/562	CTR 1%	NS	NS	R CIP 0/562	R CIP 0%	NS	NS	NS	NS	NS	NS	NS	NS	NS	NS
																							S. Enteritidis	49	NS	NS	NS	NS	NS	NS	10/49	0.2	CTR 0/49	CTR 0%	NS	NS	R CIP 0/49	R CIP 0%	NS	NS	NS	NS	NS	NS	NS	NS	NS	NS
																							Other NTS	17	NS	NS	NS	NS	NS	NS	5/17	0.29	CTR 0/17	CTR 0%	NS	NS	R CIP 0/17	R CIP 0%	NS	NS	NS	NS	NS	NS	NS	NS	NS	NS
				2008																		498 (2008)	S. Typhimurium	443	NS	NS	NS	NS	NS	NS	408/440	0.93	CTR 1/440	CTR <1%	NS	NS	R CIP 0/440	R CIP 0%	NS	NS	NS	NS	NS	NS	NS	NS	NS	NS
																							S. Enteritidis	42	NS	NS	NS	NS	NS	NS	19/41	0.46	CTR 0/41	CTR 0%	NS	NS	R CIP 0/41	R CIP 0%	NS	NS	NS	NS	NS	NS	NS	NS	NS	NS
																							Other NTS	13	NS	NS	NS	NS	NS	NS	9/12	0.75	CTR 0/12	CTR 0%	NS	NS	R CIP 0/12	R CIP 0%	NS	NS	NS	NS	NS	NS	NS	NS	NS	NS
				2009																		343 (2009)	S. Typhimurium	287	NS	NS	NS	NS	NS	NS	240/286	0.84	CTR 1/286	CTR <1%	NS	NS	R CIP 1/286	R CIP <1%	NS	NS	NS	NS	NS	NS	NS	NS	NS	NS
																							S. Enteritidis	36	NS	NS	NS	NS	NS	NS	17/36	0.47	CTR 0/36	CTR 0%	NS	NS	R CIP 0/36	R CIP 0%	NS	NS	NS	NS	NS	NS	NS	NS	NS	NS
																							Other NTS	20	NS	NS	NS	NS	NS	NS	12/20	0.6	CTR 0/20	CTR 0%	NS	NS	R CIP 0/20	R CIP 0%	NS	NS	NS	NS	NS	NS	NS	NS	NS	NS
				2010																		264 (2010)	S. Typhimurium	209	NS	NS	NS	NS	NS	NS	162/209	0.78	CTR 0/209	CTR 0%	NS	NS	R CIP 0/209	R CIP 0%	NS	NS	NS	NS	NS	NS	NS	NS	NS	NS
																							S. Enteritidis	34	NS	NS	NS	NS	NS	NS	16/33	0.49	CTR 0/33	CTR 0%	NS	NS	R CIP 0/33	R CIP 0%	NS	NS	NS	NS	NS	NS	NS	NS	NS	NS
																							Other NTS	21	NS	NS	NS	NS	NS	NS	13/21	0.62	CTR 0/21	CTR 0%	NS	NS	R CIP 0/21	R CIP 0%	NS	NS	NS	NS	NS	NS	NS	NS	NS	NS
				2011																		216 (2011)	S. Typhimurium	185	NS	NS	NS	NS	NS	NS	144/185	0.78	CTR 1/185	CTR 1%	NS	NS	R CIP 0/185	R CIP 0%	NS	NS	NS	NS	NS	NS	NS	NS	NS	NS
																							S. Enteritidis	22	NS	NS	NS	NS	NS	NS	7/22	0.32	CTR 0/22	CTR 0%	NS	NS	R CIP 0/22	R CIP 0%	NS	NS	NS	NS	NS	NS	NS	NS	NS	NS
																							Other NTS	9	NS	NS	NS	NS	NS	NS	3/9	0.33	CTR 0/9	CTR 0%	NS	NS	R CIP 0/9	R CIP 0%	NS	NS	NS	NS	NS	NS	NS	NS	NS	NS
				2012																		154 (2012)	S. Typhimurium	131	NS	NS	NS	NS	NS	NS	107/131	0.82	CTR 0/131	CTR 0%	NS	NS	R CIP 0/131	R CIP 0%	NS	NS	NS	NS	NS	NS	NS	NS	NS	NS
																							S. Enteritidis	19	NS	NS	NS	NS	NS	NS	5/19	0.26	CTR 0/19	CTR 0%	NS	NS	R CIP 0/19	R CIP 0%	NS	NS	NS	NS	NS	NS	NS	NS	NS	NS
																							Other NTS	4	NS	NS	NS	NS	NS	NS	1/4	0.25	CTR 0/4	CTR 0%	NS	NS	R CIP 0/4	R CIP 0%	NS	NS	NS	NS	NS	NS	NS	NS	NS	NS
				2013																		148 (2013)	S. Typhimurium	129	NS	NS	NS	NS	NS	NS	96/129	0.74	CTR 0/129	CTR 0%	NS	NS	R CIP 0/129	R CIP 0%	NS	NS	NS	NS	NS	NS	NS	NS	NS	NS
																							S. Enteritidis	12	NS	NS	NS	NS	NS	NS	3/12	0.25	CTR 0/12	CTR 0%	NS	NS	R CIP 0/12	R CIP 0%	NS	NS	NS	NS	NS	NS	NS	NS	NS	NS
																							Other NTS	7	NS	NS	NS	NS	NS	NS	1/7	0.14	CTR 0/7	CTR 0%	NS	NS	R CIP 0/7	R CIP 0%	NS	NS	NS	NS	NS	NS	NS	NS	NS	NS
				2014																		138 (2014)	S. Typhimurium	119	NS	NS	NS	NS	NS	NS	70/119	0.59	CTR 1/119	CTR 1%	NS	NS	R CIP 0/119	R CIP 0%	NS	NS	NS	NS	NS	NS	NS	NS	NS	NS
																							S. Enteritidis	13	NS	NS	NS	NS	NS	NS	0/13	0	CTR 1/13	CTR 10%	NS	NS	R CIP 0/131	R CIP 0%	NS	NS	NS	NS	NS	NS	NS	NS	NS	NS
																							Other NTS	6	NS	NS	NS	NS	NS	NS	2/6	0.33	CTR 0/6	CTR 0%	NS	NS	R CIP 0/6	R CIP 0%	NS	NS	NS	NS	NS	NS	NS	NS	NS	NS
Eibach D	2016	26933017	Ghana	September 2007 - July 2009 AND February 2010 - May 2012	Prospective study	Agogo Presbyterian Hospital	District referral hospital	Children <15y (med age 24m)	NS	NS	NS	4694	5211	NS	NS	521	NS	Blood	Disc diffusion + E-test for ciprofloxacin	CLSI (2013)	Y	196	Overall NTS	196	150	0.76	137	0.7	137	0.7	126	0.67	NS	NS	NS	NS	R CIP 0 - DCS 13/188	R CIP 0% - DCS 6,6%	NS	NS	NS	NS	NS	NS	NS	NS	NS	NS
																							S. Typhimurium	129	NS	NS	NS	NS	NS	NS	108	0.84	NS	NS	NS	NS	R CIP 0 - DCS 3/129	R CIP 0% - DCS 2%	NS	NS	NS	NS	NS	NS	NS	NS	NS	NS
																							S. Enteritidis	19	NS	NS	NS	NS	NS	NS	2	0.11	NS	NS	NS	NS	R CIP 0 - DCS 10/19	R CIP 0% - DCS 53%	NS	NS	NS	NS	NS	NS	NS	NS	NS	NS
																							S. Dublin	20	NS	NS	NS	NS	NS	NS	1	0.05	NS	NS	NS	NS	R CIP 0 - DCS 0	R CIP 0%- DCS 0%	NS	NS	NS	NS	NS	NS	NS	NS	NS	NS
																							Other NTS	28	NS	NS	NS	NS	NS	NS	NS	NS	NS	NS	NS	NS	NS	NS	NS	NS	NS	NS	NS	NS	NS	NS	NS	NS
Eibach D	2016	27222489	Ghana	September 2007 - July 2009 AND January 2010 - December 2012	Prospective study	Agogo Presbyterian Hospital, Asante	District referral hospital	Children + Adults (med age 3y)	NS	NS	NS	NS	7172	NS	NS	568	NS	Blood	Vitek 2 system + double disk method for ESBL confirmation	EUCAST (2015)	N	215	NS	NS	NS	NS	NS	NS	NS	NS	NS	NS	NS	NS	0	0	14	0.065	NS	NS	NS	NS	NS	NS	NS	NS	R CIP+ESBL 0	R CIP+ESBL 0%
Marks F	2017	28193398	Multicountry	1 March 2010 - 31 January 2014	Prospective study		Multicentric (population-based approach)	Children + Adults	NS	NS	NS	13358	NS	NS	NS	NS	NS	Blood	Disc diffusion	CLSI (2013)	N	94	S. Typhimurium	38	51	0.54	50	0.53	48	0.51	45	0.48	CTR 1	CTR 1%	NS	NS	3	0.03	NS	NS	NS	NS	NS	NS	NS	NS	AUG 14	AUG 15%
																							S. Enteritidis	11
																							S. Dublin	10
			Burkina Faso	April 2012 - September 2013		Nioko II (Ouagadougou)	NS	Children + Adults (med age 4y)	NS	47% of included and tested patients	NS	918	918	NS	NS	29	NS					14	NS	NS	10	0.71	13	0.93	12	0.86	10	0.71	CTR 0	CTR 0%	NS	NS	1	0.07	NS	NS	NS	NS	NS	NS	NS	NS	AUG 3	AUG 21%
			Burkina Faso	April 2012 - September 2013		Polesgo (Ouagadougou)	NS	Children + Adults (med age 7y)	NS	60% of included and tested patients	NS	756	756	NS	NS	31	NS
			Guinea-Bissau	December 2011 -April 2013		Bandim (Bissau)	NS	Children + Adults (med age 3y)	NS	39% of included and tested patients	NS	1021	1021	NS	NS	30	NS					8	NS	NS	1	0.13	1	0.13	1	0.13	1	0.13	CTR 0	CTR 0%	NS	NS	0	0	NS	NS	NS	NS	NS	NS	NS	NS	AUG 0	AUG 0%
			Senegal	December 2011 - April 2013		Pikine (Dakar)	NS	Children + Adults (med age 22y)	NS	28% of included and tested patients	NS	1058	1058	NS	NS	31	NS					4	NS	NS	0	0	0	0	0	0	0	0	CTR 0	CTR 0%	NS	NS	0	0	NS	NS	NS	NS	NS	NS	NS	NS	AUG 0	AUG 0%
			Ghana	March 2010 - May 2012		Agogo Presbyterian Hospital, Asante	District referral hospital	Children <15y (med age 2y)	NS	43% of included and tested patients	NS	2651	2651	NS	NS	175	NS					59	NS	NS	38	0.64	34	0.58	34	0.58	33	0.56	CTR 0	CTR 0%	NS	NS	2	0.03	NS	NS	NS	NS	NS	NS	NS	NS	AUG 9 '	AUG 15%
			Sudan	July 2012 - July 2013		East Wad Madani	NS	Children + Adults (med age 15y)	NS	40% of included and tested patients	NS	644	644	NS	NS	16	NS					0	NS	NS	NS	NS	NS	NS	NS	NS	NS	NS	NS	NS	NS	NS	NS	NS	NS	NS	NS	NS	NS	NS	NS	NS	NS	NS
			Ethiopia	May 2012 - January 2014		Butajira	NS	Children + Adults (med age 11y)	NS	13% of included and tested patients	NS	847	847	NS	NS	26	NS					0	NS	NS	NS	NS	NS	NS	NS	NS	NS	NS	NS	NS	NS	NS	NS	NS	NS	NS	NS	NS	NS	NS	NS	NS	NS	NS
			Madagascar	November 2011 - June 2013		Isotry (Antananarivo)	NS	Children + Adults (med age 20y)	NS	2% of included and tested patients	NS	976	976	NS	NS	11	NS					1	NS	NS	0	0	0	0	0	0	0	0	CTR 0	CTR 0%	NS	NS	0	0	NS	NS	NS	NS	NS	NS	NS	NS	AUG 0	AUG 0%
			Madagascar	February 2012 - May 2013		Imerintsiatosika	NS	Children + Adults (med age 26y)	NS	0.8% of included and tested patients	NS	1501	1501	NS	NS	30	NS
			South Africa	February 2012 - January 2014		Pietermaritzburg	NS	Children + Adults (med age 3y)	NS	NS	NS	1128	1128	NS	NS	51	NS					0	NS	NS	NS	NS	NS	NS	NS	NS	NS	NS	NS	NS	NS	NS	NS	NS	NS	NS	NS	NS	NS	NS	NS	NS	NS	NS
			Tanzania	September 2011 - May 2013		Moshi Urban District	NS	Children + Adults (med age 7y)	NS	0.9% of included and tested patients	NS	406	406	NS	NS	14	NS					2	NS	NS	0	0	0	0	0	0	0	0	CTR 0	CTR 0%	NS	NS	0	0	NS	NS	NS	NS	NS	NS	NS	NS	AUG 0	AUG 0%
			Tanzania	September 2011 - May 2013		Moshi Rural District	NS	Children + Adults (med age 19y)	NS	0.7% of included and tested patients	NS	274	274	NS	NS	11	NS
			Kenya	January 2012 - December 2013		Kibera (Nairobi)	NS	Children + Adults (med age 7y)	NS	23% of included and tested patients	NS	1251	1251	NS	NS	110	NS					6	NS	NS	2	0.33	2	0.33	1	0.17	1	0.17	CTR 1	CTR 17%	NS	NS	0	0	NS	NS	NS	NS	NS	NS	NS	NS	AUG 2	AUG 33%
Akullian A	2018	29329299	Kenya	1 January 2007 - 31 December 2014	Prospective study	Lwak Hospital in Asembo	District referral hospital (Population-based approach)	Children + Adults	NS	NS	NS	24748	NS	15113	NS	706	NS	Blood	Disc diffusion	CLSI (2007)	NA	230	NS	NS	NS	NS	NS	NS	NS	NS			NS	NS	NS	NS	NS	NS	NS	NS	NS	NS	NS	NS	NS	NS	NS	NS
								<5y	46.2% of children with NTS BSI	29.2% of children with NTS BSI	6.5% of children with NTS BSI											117	S. Typhimurium	51	96	0.889	98	0.899	91	0.843	90	83.3%	NS	NS	NS	NS	NS	NS	NS	NS	NS	NS	NS	NS	NS	NS	NS	NS
																							S. Enteritidis	33
																							S. Virschow	1
								>= 5y	79.2% of children with NTS BSI	19.6% of children with NTS BSI	NS											113	S. Typhimurium	55	94	0.904	96	0.914	83	0.79	81	77.1%	NS	NS	NS	NS	NS	NS	NS	NS	NS	NS	NS	NS	NS	NS	NS	NS
																							S. Enteritidis	25
																							S. Newport	1
Msemo OA	2019	30845323	Tanzania	August 2008 - April 2016	Prospective study	Korogwe District Hospital, Korogwe	District referral hospital	Children 1m - 5y	3.2% of included and tested 0% of children with NTS BSI	23.8% of children with NTS BSI	NS	6741	4176	NS	596	383	NS	Blood	Disc diffusion + E-test for ciprofloxacin	British Standards for Antimicrobial Susceptibility testing (2001)	Y	42	NS	NS	22/35	0.629	27/34	0.794	15/38	0.394	12/29	0.414	CTR 0/32	CTR 0%	NS	NS	0/32	0	NS	NS	NS	NS	NS	NS	NS	NS	NS	NS
Kariuki S	2019	30767004	Kenya	January 2013 - December 2017	Prospective study	3 outpatient clinics in Mukuru informal settlement, Nairobi	Multicentric (healthc centers)	Children 0-16y	NS	NS	NS	NS	4150	NS	NS	NS	NS	Blood	Disc diffusion + E-test	CLSI (2017)	N	101	S. Typhimurium	50	NS	NS	NS	NS	NS	NS	NS	NS	CTR/CTX 15/101	CTR/CTX 15%	15/101	0.15	R CIP 6/101	R CIP 6%	NS	NS	NS	NS	NS	NS	NS	NS	NS	NS
																							S. Enteritidis	34
																							Other NTS	17
Mitiku H	2019	30858731	Ethiopia	June 2017 - June 2018	Prospective study	Hiwot Fana Specialized University Hospital, Jugal Hospital (both in Harar) and Dilchora Hospital (Dire Dawa)	Multicentric (hospital-based)	Adults >18y	Study in HIV-patients	NS	NS	170	NS	NS	NS	At least 17	NS	Blood	Disc diffusion	CLSI (2015)	Y	17	NS	NS	12/17	0.706	12/17	0.706	14/17	0.823529	NS	NS	CTR 7/17	CTR 41,2%	NS	NS	R CIP 4/17 - DCS 1/17	R CIP 23,5% -DCS 5,9%	NS	NS	10/17	0.588235	NS	NS	NS	NS	TCN 15/17 - GEN 4/17 - KAN 10/17 (IM 3/17)	TCN 88,2% - GEN 23,5% - KAN 58,8% (IM 17,6%)
Nadjm B	2010	20354024	Tanzania	June 2006 - May 2007	Prospective study	Teule Hospital, Muheza	District referral hospital	Children 2m -13y	7.9% of children with BSI	29.3% of children with BSI	1.3% of children with NTS BSI	3639	NS	NS	NS	341	NS	Blood + CSF	Disc diffusion + E-test	CLSI (2009)	NA	160	NS	NS	99/148	0.67	96/145	0.66	100/153	0.65	NS	NS	NS	NS	NS	NS	NS	NS	NS	NS	NS	NS	NS	NS	NS	NS	GEN 5/152	GEN 3%
Darboe S	2019	31505627	Gambia	January 2005 - December 2015	Retrospective study	Clinical Services Department (CSD) of the Medical Research Council (MRC) Unit The Gambia (MRCG) at the London School of Hygiene and Tropical Medicine, Banjul	District referral hospital	Children + Adults	NS	NS	NS	NS	14715 (blood) + 1103 (csf)	NS	1876	972	73 meningitis	Blood + CSF	Disc diffusion	CLSI (2015)	N	97	NS	NS	NS	NS	NS	NS	NS	NS	NS	NS	CTX * 0 - CAZ * 0	CTX * 0% - CAZ * 0%	NS	NS	*1	*1%	NS	NS	NS	NS	NS	NS	NS	NS	GEN * 2/97	GEN * 2%
Dougle ML	1997	9487395	Kenya	July 1994 - October 1994	Prospective study	St. Mary's Hospital, Mumias	NS	Children + Adults	22% of included and tested patients	14% of included and tested patients	NS	229	229	NS	NS	51	NS	Blood	Disc diffusion	Manufacturers manual	NA	10	S. Typhimurium	4	4	0	3	0.75	0	0	NS	NS	CAZ 3	CAZ 75%	NS	NS	NS	NS	NS	NS	NS	NS	NS	NS	NS	NS	OFX: 0 ; GEN, TCN, CFU, OFX not extracted	OFX 0% - GEN, TCN, CFU not extracted
																							S. Enteritidis	6	5	0.833333	5	0.833333	6	1	NS	NS	CAZ 0	CAZ 0%	NS	NS	NS	NS	NS	NS	NS	NS	NS	NS	NS	NS	OFX: 0 ; GEN, TCN, CFU not extracted	OFX 0% - GEN, TCN, CFU, OFX not extracted
Keddy KH	2017	28264046	South Africa	2003 - 2013	Retrospective study	Hospitals in Gauteng Province	Multicentric (hospital-based)	Children + Adults	87% of tested cases of NTS BSI	Malaria free area	19.8% of children <14 years with NTS BSI in whom protein energy malnutrition was assessed	4886	NS	NS	NS	4886	NS	Normally sterile body site	E-test + double disk test for ESBL detection	Manufacturers manual	Y	4347	S. Typhimurium	2420	1651	0.682	1491	0.616	933	0.386	NS	NS	CTR 232	CTR 9,5%	324	0.134	R CIP 63 - DCS 784	R CIP 2,6% - DCS 32,4%	NS	NS	NS	NS	NS	NS	NS	NS	TCN not extracted	TCN not extracted
																							S. Enteritidis	1149	43	0.037	38	0.033	30	0.026	NS	NS	CTR 6	CTR 0,5%	7	0.006	R CIP 5 - DCS 344	R CIP 0,4% - DCS 29,9%	NS	NS	NS	NS	NS	NS	NS	NS	TCN not extracted	TCN not extracted
																							S. Isangi	171	165	0.965	157	0.918	163	0.953	NS	NS	CTR 113	CTR 66,1%	104	0.608	R CIP 7 - DCS 130	R CIP 4,1% - DCS 76,0%	NS	NS	NS	NS	NS	NS	NS	NS	TCN not extracted	TCN not extracted
																							S. Dublin	166	5	0.03	6	0.036	5	0.03	NS	NS	CTR 0	CTR 0%	0	0	R CIP 0 - DCS 3	R CIP 0% - DCS 1,8%	NS	NS	NS	NS	NS	NS	NS	NS	TCN not extracted	TCN not extracted
																							Other S. sp.	441	138	0.313	144	0.327	91	0.206	NS	NS	CTR 41	CTR 9,3%	39	0.088	R CIP 11 - DCS 56	R CIP 2,5% - DCS 12,7%	NS	NS	NS	NS	NS	NS	NS	NS	TCN not extracted	TCN not extracted
Keddy KH	2015	26449942	South Africa	2003 - 2013	Retrospective study	Health facilities in South Africa	Multicentric (hospital-based)	Children + Adults	75.6% of included and tested cases with NTS meningitis	Malaria free area	NS	8462	NS	NS	NS	NS	278 cases of NTS meningitis	CSF	E-test + double disk test for ESBL detection	Manufacturers manual	N	247	S. Typhimurium	104	72	0.692	67	0.644	39	0.644	NS	NS	NS	NS	9	0.086	R CIP or DCS 30	R CIP or DCS 28,8%	NS	NS	NS	NS	NS	NS	NS	NS	TCN not extracted	TCN not extracted
																							S. Enteritidis	66	5	0.076	3	0.045	3	0.045	NS	NS	NS	NS	1	0.015	R CIP or DCS 14	R CIP or DCS 21,2%	NS	NS	NS	NS	NS	NS	NS	NS	TCN not extracted	TCN not extracted
																							S. Isangi	15	14	0.933	14	0.933	13	0.867	NS	NS	NS	NS	12	0.8	R CIP or DCS 9	R CIP or DCS 60,0%	NS	NS	NS	NS	NS	NS	NS	NS	TCN not extracted	TCN not extracted
																							S. Virchow	10	9	0.9	8	0.8	7	0.7	NS	NS	NS	NS	8	0.8	R CIP or DCS 0	R CIP or DCS 0%	NS	NS	NS	NS	NS	NS	NS	NS	TCN not extracted	TCN not extracted
																							S. Dublin	10	0	0	0	0	0	0	NS	NS	NS	NS	0	0	R CIP or DCS 0	R CIP or DCS 0%	NS	NS	NS	NS	NS	NS	NS	NS	TCN not extracted	TCN not extracted
																							Other S. sp.	42	10	0.238	12	0.286	9	0.214	NS	NS	NS	NS	6	0.143	R CIP or DCS 3	R CIP or DCS 7,1%	NS	NS	NS	NS	NS	NS	NS	NS	TCN not extracted	TCN not extracted
Tam PY	2019	30277505	Malawi	1998 - 2017	Retrospective study	Queen Elizabeth Central Hospital	District referral hospital	Children	NS	NS	NS	NS	89643	NS	NS	10621	NS	Blood	Disk diffusion	BSAC (2019)	N	3984	NS	NS
																						1644 (1998-2002)	NS	NS	1481/1603	0.924	1430/1604	0.892	904/1609	0.561	NS	NS	0/41	CTR 0%	NS	NS	R CIP or DCS 1/1070	R CIP or DCS 0.1%	NS	NS	NS	NS	NS	NS	NS	NS	NS	NS
																						1505 (2003-2007)	NS	NS	1382/1488	0.929	1317/1437	0.916	1297/1497	0.866	NS	NS	3/1142	CTR 0,3%	NS	NS	R CIP or DCS 9/1495	R CIP or DCS 0.6%	NS	NS	NS	NS	NS	NS	NS	NS	NS	NS
																						532 (2008-2012)	NS	NS	459/527	0.871	456/528	0.864	415/526	0.789	NS	NS	2/495	CTR 0,4%	NS	NS	R CIP or DCS 0/524	R CIP or DCS 0%	NS	NS	NS	NS	NS	NS	NS	NS	NS	NS
																						303 (2013-2017)	NS	NS	241/303	0.795	238/303	0.785	177/303	0.584	NS	NS	3/302	CTR 1%	NS	NS	R CIP or DCS 0/303	R CIP or DCS 0%	NS	NS	NS	NS	NS	NS	NS	NS	NS	NS
Ogunsola FT	2009	19767904	Nigeria	April - August 2000	Prospective study	Lagos University Teaching Hospital	University hospital	Adults	74% of included patients, 100% of patients with BSI	NS	NS	97	NS	NS	NS	22	NS	Blood	Disk diffusion	NCCLS	NA	10	NS	NS	11/14	0.785714	8/14	0.571429	0/14	0	NS	NS	NS	NS	NS	NS	NS	NS	0/14	0	NS	NS	NS	NS	NS	NS	AUG, CFU, TCN, GEN, SMC not extracted	AUG, CFU, TCN, GEN, SMC not extracted
Aubry P	1992	1494316	Burundi	01 January 1991 - 31 December 1991	Retrospective Study	Centre Hospitalier Universitaire Kamenge, Bujumbura	University hospital	Adults	83.4% of NTS BSI	NS	NS	2940	NS	NS	NS	At least 103	NS	Blood	Disk diffusion	NS	NA	103	NS	NS	93	0.902913	91	0.883495	7	0.0679612	NS	NS	NS	NS	NS	NS	NS	NS	NS	NS	NS	NS	NS	NS	NS	NS	NS	NS

## Sheet: Data - Q2
DATA EXTRACTION
Objective 2: Antibiotic guidelines for treatment of invasive non-typhoidal Salmonella infections
Included studies											Antibiotic therapy							Interventional and observational studies									Remarks
First author	Publication year	Pubmed ID	Recommendation or primary research	Study design	Study period	Study site	Population	Sample size	Susceptibility to treatment	Source of recommendations	Studied/recommmended antibiotic class	Studied/recommended antibiotic	Studied/recommended administration (IV/IM/PO)	Studied/recommended duration	Studied/recommended dose per day adults	Studied/recommended dose per day children	Studied/recommended number of gifts/day	In hospital case fatality	Post-discharge case fatality	Fever clearance time	Microbiological clearance	Clinical failure	Recurrence	Duration of fecal carriage	Side effects	Comparative group
Lepage P	1990	2228845	Primary research	Retrospective cohort study	March 1982 - December 1987	Centre Hospitalier de Kigali, Rwanda	Children (median: 10 months, range: 2 weeks - 15 years) with multiresistent NTS infection: 220 BSI, 12 meningitis, 6 large abcesses, 5 arthritis, 1 thoracic empyema and 1 panophtolmatis. Severe acute malnutrition in 23%, malaria in 11%, severe anaemia in 10%, diarrhoeal disease in 26%.	246	Y	NA	C3G	CTX	IV	8 days- 6 weeks (depending on site and serverity of infection)	NA	100 mg/kg/day (for MRST systematic disease) - 200 mg/kg/day (for MRST meningitis)	NS	Case fatality 16/152 (10,5%)	NS	NS	NS	NS	4% of NTS BSI	NS	0	87/246 (35%) did not receive CTX because CTX was not available or death before blood culture results were available --> 64/87 (74%) died	NS
Lepage P	1984	6094435	Primary research	Retrospective cohort study	March 1982 - November 1983	Centre Hospitalier de Kigali, Rwanda	Children (median age 10 months, range: 3 weeks - 84 months) with 62 BSI, 3 synovial fluid, 4 abcesses, 1 pleural fluid, 1 CSF; malaria in 8/66, anemia in 32/66	66	Y	NA	C3G	CTX for at least 24 hours in 48/66	IV/IM	10 days, except in 2 patients with arthritis-osteomyelitis: 6 weeks	NA	100mg/kg/day	NS	Case fatality 5/48 (10.4%)	Case fatality in 5/43 (11.6%)	Mean: 2.3 days (range 0.5 - 7.5 days) = data from substudy Lepage et al. 1984	NS	NS	At least 1/43	NS	0	14/18 children without CTX or <24 hours of CTX: case fatality in 14/18 (77.8%)	NS
De Carvalho EM	1982	7073269	Primary research	Prospective cohort study	NS	NS	NTS BSI in patients 5 - 38 years (mean 14.5 years)	11	Y	NA	C2G	Cefamandole	IV (or sometimes IM)	12 days, longer if persistent bacteremia	60 - 240 mg/kg/day (mean dose 120mg/kg/day)	60 - 240 mg/kg/day (mean dose 120mg/kg/day)	NS	NS	NS	NS	Persistent bacteremia in 4/11 (36,3%) after 12 days (end of the treatment)	3/11 (27,2%) after 12 days (end of the treatment)	NS	NS	NS	After failure: good clinical response on AMP or CLR.	Very effective in vitro.
Gordon MA	2010	20180702	Primary research	Prospective cohort study	NS	Queen Elizabeth Central Hospital, Blantyre, Malawi	NTS BSI in adult HIV-patients (>14 years)	70	Y	NA	Quinolones (+penicilline before isolation NTS from blood culture)	CIP	PO	10 days	1g/day	NA	2/day	Total case fatality 1 month after presentation 10/70 (14%)	Total case fatality 1 month after presentation 10/70 (14%)	NS	NS	NS	63/70 (90%)	NS	NS	NS	NS
Gordon MA	2003	27528956	Primary research	Prospective cohort study	NS	Queen Elizabeth Central Hospital, Blantyre, Malawi	NTS BSI in adult HIV-patients (>14 years)	100	5/100 chloramphenicol resistant	NA	Chloramphenicol	Chloramphenicol	NS	14 days	2000mg/day	NA	4/day	47/100	5/19 (26%)	NS	NS	NS	19/44 (43.2%)	NS	NS	NS	NS
Cheesbrough JS	1991	1676461	Primary research	Prospective cohort study	NS	Institut Médical Evangélique, Kimpese, DR Congo	Hospital admitted children (>1 year old, mean age 50 months): 29 NTS BSI, 4 arthritis (incl 2: BSI+arthritis)	29	Y	NA	Quinolones	CIP	NS	NS	NA	20 mg/kg/day (=10mg/kg/dose)	2/day	1/30 (3%): severe illness with death within 24 hours of hospital admission	0/28 after 28 days of follow-up	NS	0/30 48-72 hours after treatment initiation	1/31 (3.4%)	0/30	NS	3/36 (8%) Salmonella infections (also 5 ST): 1 rising bilirubin possibly linked to sickle cell anemia, 1 raised aminotransferase that resolved on termination CIP, 1 swollen knee that resolved within 48 hours. No need to discontinuate therapy.	NS	NS
Forrest GN	2009	19952286	Primary research	Retrospective cohort study	January 2002 - December 2006	University of Maryland Medical Center, Baltimore, US	All HIV-infected patients with NTS BSI (median age 45 years, range 37 - 57 years)	16 patients (26 NTS BSI)	Y	NA	15/16 Quinolones , 1/16 Amoxicillin-clavulanic acid	NS	NS	Median treatment duration 28 days (range 10 - 300 days)	NS	NA	NS	1/15 (6.7%) after 6 recurrences	NS	NS	NS	NS	4/15 (26.6%; all not on retroviral therapy and possible non-compliance to fluoroquinolone treatment, all without evidence of metastatic foci): 1 x 2 recurrences, 2 x 1 recurrence, 1 x 5 recurrences	NS	NS	NS	NS
Wang JH	1996	8909837	Primary research	Case series	1990 - 1994	Veterans General Hospital in Kaohsiung, Taiwan	Adults >65 years with NTS mycotic aneurysm	12	NS	NA	C3G	CTR	NS	23 - 40 days in survivors (earlier stop = because of death)	NS	NA	NS	6/12	NS	NS	NS	NS	0/6	NS	NS	NS	All but 1 also had surgery
Chiu C-H	2006	16717121	Primary research	Retrospective cohort study	May 1999 - February 2003	Chang Gung Children’s Hospital, Taoyuan, Taiwan	Children with NTS BSI (mean 3 years, range: 3 months - 16 years), some with underlying conditions	27	Y	NA	C3G	25/27 ceftriaxone and 2/27 cefixime	IV (CTR) + PO (cefixime)	7 days CTR IV + 3-5 days oral antibiotics ; 10 days of oral cefixime	NA	NS	NS	1/27 (3.7%): a patient with acute lymphoblastic leukemia with sepsis, pyogenic spondylitis and splenic abscess after chemotherapy	NS	NS	NS	1/17 (3.7%)	0/16	NS	NS	NS	All isolates = S. Choleraesuis
Tsai M-H	2007	17901796	Primary research	Retrospective cohort study	May 1996 - June 2003	Chang Gung Children’s Hospital, Taoyuan, Taiwan	Children with NTS BSI (mean 17.5 months, 92.5% between 3 months and 5 years)	199	Y, except in 1 isolate	NA	Definitive antibiotic use overall: C3G in 152/184 (82.6%), AMP 30/184 (16.3%), others 2/184 (1.1%); Definitive antibiotic use in appropriate treatment <7 days: C3G in 31/49 (63.3%), AMP 16/49 (32.7%), others 2/49 (4.1%); Definitive antibiotic use in appropriate treatment min 7 days: C3G in 121/135 (89.6%), AMP 14/135 (10.4%)	C3G = ceftriaxone or cefotaxime	NS	Overall: median 8 days, range 1 - 45 days ; < 7 days: median 5 days; >7 days: median 9.5 days	NA	NS	NS	0/199	0 during 12 months of follow-up	NS	Persistent bacteremia in 2/92 (2.2%) that were initially treated with C3G, susceptibility NS	NS	0/199	NS	NS	< 7 days vs at least 7 days: both 1 persistent bacteremia, no case fatality, no recurrence	NS
Molyneux EM	2009	19222929	Primary research	Retrospective cohort study	1997 - 2006	Queen Elizabeth Central Hospital, Blantyre, Malawi	Children with NTS meningitis (2 months - 16 years; median age 7 months; 46.7% HIV-infected)	105	Y	NA	1997 - 2001: CLR IV (except in 8 cases: CTR IV) ; 2002 - 2006: CTR IV followed by 2 weeks PO CIP	1997 - 2001: CLR IV (except in 8 cases: C3G IV) ; 2002 - 2006: C3G IV followed by 2 weeks PO FQ	1997 - 2001: CLR IV 14 days or CTR IV 10 days; 2002 - 2006 : IV 10 days with switch to PO 2 weeks	1997 - 2001:CLR IV 14 days or CTR IV 10 days; 2002 - 2006 : IV 10 days with switch to PO 2 weeks	NA	CLR: 100 mg/kg/day ; CTR: 100 mg/kg/day ; CIP 20mg/kg/day	CLR: 4/day ; CTR: 2/day ; CIP 2/day	1997 - 2001: 14/29 (48.2%); 2002 - 2006: 41/76 (53.9%)	1997 - 2001: 3/29 (10.3%); 2002 - 2006: 4/76 (5.3%)	NS	NS	Sequelae: 1997 - 2001: 11/12 survivors (91.7%) ; 2002 - 2006: 13/31 survivors (41.9%)	1997 - 2001: 9/15 in-hospital survivors (60%; from which 7 HIV positive) ; 2002 - 2006: 3/35 in-hospital survivors (8.6%, from which 1 HIV positive)	NS	NS	NS
Molyneux EM	2000	10824212	Primary research	Prospective cohort study	February 1996 - January 1999	Queen Elizabeth Central Hospital, Blantyre, Malawi	Children with NTS meningitis (<14y, all but 1 <2 years old), clinical suspicion of AIDS in 16%,	57	Y	NA	Chloramphenicol	Chloramphenicol	IV until defervescence and able to swallow, then PO	2-3 weeks after switch to oral treatment	NA	NS	NS	28/57 (49.1%) from which 50% (n = 14) on the day of arrival at the hospital and 25% (n = 7) on the following day	5/29 (17.2%)	NS	NS	sequalae in 5/29 (17%): hearing loss, severe neurological damage, hydrocephalus, focal seizures, blindness	2/29 (6.9%)	NS	NS	NS	NS
Graham SM	2000	10975008	Primary research	Retrospective cohort study	February 1996 - April 1998	Queen Elizabeth Central Hospital, Blantyre, Malawi	Children with NTS BSI (<14y, med age 14m) , clinical suspicion of AIDS in 16%,	248	Y, except in 1 isolate	NA	> 2 months: chloramphenicol; 0-2 months: Penicillin+Gentamycin --> Chloramphenicol as soon as NTS BSI detected	> 2 months: chloramphenicol; <2 months: Penicillin+Gentamycin --> Chloramphenicol as soon as NTS BSI detected	Parenterally	At least 5 days	NA	NS	NS	59/248 (23.8%)	NS	NS	NS	NS	NS	NS	NS	NS	NS
Hess LM	2019	31704707	Primary research	Retrospective cohort study	2007 - 2016	University hospital, US	Children with NTS BSI (mean age 3.84 years (range 0.25–16 years; SD 4.6))	51	Y	NA	48/51 (94.1%) C3G IV ; switch to PO amoxicillin, cotrimoxazole, C3G, ciprofloxacin	48/51 (94.1%) CTX or CTR IV ; switch to PO amoxicillin, cotrimoxazole, third generation cephalosporins, ciprofloxacin	10 days of CTX/CTR IV or switch to PO amoxicillin, cotrimoxazole, third generation cephalosporins, ciprofloxacin	32/51 (63%) received <7 days of IV treatment (median 4 days, range: 2- 6 days), 19/51 (37%) received min 7 days IV treatment (median 9 days, range: 7 - 18 days)	NA	NS	NS	NS	NS	NS	Persistent bacteremia in 51%; 7/32 (53%) in short IV duration and 9/19 (47%) of long IV duration group	NS	30-day ER visit/readmission: 1/19 (5.3%) in long IV duration group, 0/32 in short IV duration group	NS	NS	NS	NS
Aubry P	1992	1494316	Primary research	Retrospective cohort study	01 January 1991 - 31 December 1991	Centre Hospitalier Universitaire Kamenge, Bujumbura, Burundi	Adults with NTS BSI (mean age: 29 years, 86/103 (83.4%) HIV+)	69	NS, but 96/103 (93%) susceptible to chloramphenicol	NA	Chloramphenicol	Chloramphenicol	NS	NS	NS	NA	NS	NS	NS	in 59/69 (85%) apyrexia in 72 hours	NS	NS	NS	NS	NS	NS	NS
Soe GB	1987	3125577	Primary research	Retrospective cohort study	NS	Los Angeles County-University of Southern California Medical Center, Los Angeles, US	6 children and 6 adults; patients with shock were excluded; 9 NTS BSI, 2 NTS meningitis, 1 NTS BSI + osteomyelitis ; 1 child with sickle cell disease, 1 child acute lymphoblastic leukemia and 1 adult with AIDS	12	Y	NA	C3G	CTX (except 1 that received ceftizoxime; 1 that changed to ceftazidime after 2 days and 1 that changed to cotrimoxazole PO after defervescence = after 2 days)	IV	1 x 5 days, 3 x 10 days, 3 x 14 days, 4 x >14 days	2 - 3 g/dose	200 mg/kg/day , except 1 x 100mg/kg/day	3-6 /day in adults - 4/day in children	0/12	NS	Median 3 days (range 1 - 17 days)	Relapse in 1/12 (8.3%; sickle cell disease, 8 weeks after discharge, treated with 200mg/kg/day CTX)	Relapse in 1/12 (8.3%; sickle cell disease, 8 weeks after discharge, treated with 200mg/kg/day CTX)	Relapse in 1/12 (8.3%; sickle cell disease, 8 weeks after discharge, treated with 200mg/kg/day CTX)	NS	NS	NS	Prior antibiotics in 7/12 patients, incl 5/6 patients with fever clearance of max 3 days
			Recommendation	Literature review of case reports, case series and observational studies	NA					Literature review of case reports/series and observational studies	C3G	CTX	NS	reports: osteomyelitis 6 weeks, meningitis 10 days to 4 weeks, BSI 14 days; recommended: 10 days (bacteremia) - min 3 weeks (meningitis) - min 3 weeks (osteomyelitis)	reports: osteomyelitis 3g/day, BSI 2 - 6 g/day; recommended: 2-3 g/day (bacteremia) - 200-300 mg/kg/d (meningitis) - 25 mg/kg/dose (osteomyelitis)	reports: osteomyelitis and meningitis 200 mg/kg/day; recommended: BSI 200 mg/kg/day	reports: osteomyelitis and meningitis 4 doses/day	NS	NS	NS	NS	0/4 osteomyelitis, 2/14 (14%) meningitis, 5/49 (10%) BSI, 0/2 aortic aneurysms in literature	0/4 osteomyelitis, 2/14 (14%) meningitis, 5/49 (10%) BSI, 0/2 aortic aneurysms in literature	NS	NS	NS	NS
												CTR	NS	reports: meningitis 14 days, osteomyelitis 6 weeks	reports: meningitis 75 mg/kg/day	reports: osteomyelitis 100 mg/kg/day	reports: meningitis 2 doses/day	NS	NS	NS	NS	0/1 osteomyelitis, 0/1 BSI	0/1 osteomyelitis, 0/1 BSI	NS	NS	NS	NS
												Cefoperazone	NS	report: meningitis 14 days - 6 weeks	reports: meningitis 100 - 250 mg/kg/day (most often 150 mg/kg/day)		NS	NS	NS	NS	NS	0/12 BSI	0/12 BSI	NS	NS	NS	More data needed
												Ceftazidime	NS	report: osteomyelitis 6 weeks; recommended: osteomyelitis min 3 weeks	reports: 3 - 6 g/day, recommended: osteomyelitis 3g/dose		NS	NS	NS	NS	NS	0/1 osteomyelitis, 0/1 meningitis, 1/1 BSI	0/1 osteomyelitis, 0/1 meningitis, 1/1 BSI	NS	NS	NS	More data needed
											C2G	Cefuroxime	NS	reports: meningitis 21 - 28 days, BSI 21 days	reports: meningitis 200 - 250 mg/kg/day, BSI 100 mg/kg/day followed by 30 mg/kg/day		NS	NS	NS	NS	NS	1/3 meningitis, 1/1 BSI	1/3 meningitis, 1/1 BSI	NS	NS	NS	More data needed
												Moxalactam	NS	NS	NS	NS	NS	NS	NS	NS	NS	0/2 osteomyelitis, 2/7 meningitis	0/2 osteomyelitis, 2/7 meningitis	NS	NS	NS	More data needed
												Cefamandole	NS	reports: 12 days	reports: 120mg/kg/day		NS	NS	NS	NS	NS	4/11 (64%) BSI	0/11 BSI	NS	NS	NS	More data needed
Bula-Rudas FJ	2015	26205108	Review	NA						Guideline (Red book)	C3G	CTR or CTX	IV	10-14days bacteremia - 4-6weeks for meningitis, osteomyelitis or other focal metastatic infections	NS	NS	NS	NS	NS	NS	NS	NS	NS	NS	NS	NS	NS
Robinson JL	2018	30833820	Recommendation	NA						None	C3G	CTR	NS	Min 10 days if disseminated disease, blood culture clearance takes >48 hours or child is unwell (AB can be changed based on AST)	NA	NS	NS	NS	NS	NS	NS	NS	NS	NS	NS	NS	NS
										Guideline (Red book)	Macroliden	AZI (if blood cultures clear in max 48 hours, child is well and no complications)	PO	5-7days	NA	10 mg/kg/day	NS	NS	NS	NS	NS	NS	NS	NS	NS	NS	NS
Sperber SJ	1987	3317736	Review	NA						Case reports and series, partially copied from typhoid fever (focus on HIV patients)	Aminopenicillines	AMP	NS	NS	NS	NS	NS	NS	NS	NS	NS	NS	NS	NS	NS	NS	NS
											CLR	CLR	NS	NS	NS	NS	NS	NS	NS	NS	NS	NS	NS	NS	NS	Potential bone marrow suppression	May not be bactericidal, does not affect gastrointestinal carrier state, higher relapse rate than ampicillin
											SXT	SXT	NS	NS	NS	NS	NS	NS	NS	NS	NS	NS	NS	NS	NS	Poor tolerance by HIV patients	IF AMP and CLR resistance.
											C3G	CTX, cefoperazone (not ceftazidime and imipenem since failure in case reports)	NS	NS	NS	NS	NS	NS	NS	NS	NS	NS	NS	NS	NS	NS	NS
											Quinolones	CIP	NS	NS	NS	NS	NS	NS	NS	NS	NS	NS	NS	NS	NS	NS	Addition of Rifampin: bactericidal synergy
Marchou B	1992	DOI: 10.1016/S0399-077X(05)80139-8	Review	NA						Based on case reports and series	Chloramphenicol for NTS meningitis	Chloramphenicol for NTS meningitis	NS	min 3 weeks	NS	meningitis: 50 - 100 mg/kg/day	NS	NS	NS	NS	NS	NS	NS	NS	NS	NS	Osteomyelitis: 50% evolves to chronic osteitis; treat aneurysms preferably with C3G or AMP rather than CLR
											Ampicillin for NTS meningitis	Ampicillin for NTS meningitis	IV	min 3 weeks	NS	meningitis: 200mg/kg/day	NS	NS	NS	NS	NS	NS	NS	NS	NS	NS	NS
											C3G	CTX, CFU, CTR, CAZ, moxolactam	NS	10 - 14 days for bacteremia ; 4 - 6 weeks for osteomyelitis	NS	NS for bacteremia and osteomyelitis ; CTX 200 mg/kg/day for meningitis	NS	NS	NS	NS	NS	NS	NS	NS	NS	NS	NS
											Quinolones	CIP	NS	NS	NS	NS	NS	NS	NS	NS	NS	NS	NS	NS	NS	NS	NS
Astruc J	1992	DOI: 10.1016/S0399-077X(05)80135-0	Review	NA						Reference to case reports, reviews and observational studies	Conventional antibiotics	CLR, SXT	NS	NS	NS	NS	NS	NS	NS	NS	NS	NS	NS	NS	NS	NS	failure of CLR in focal infections
											Quinolones	NS	NS	NS	NS	NS	NS	NS	NS	NS	NS	NS	NS	NS	NS	NS	NS
											C3G	CTR, CTX	NS	NS for bacteremia ; 4 - 6 weeks for meningitis	NS	NS for bacteremia and 100 mg/kg/day (max 2g/day) for meningitis/osteomyelitis/focal infection	NS	NS	NS	NS	NS	NS	NS	NS	NS	NS	First line for meningitis and osteomyelitis
Maloney WJ	1992	DOI: 10.1097/00001432-199202000-00013	Review	NA						Reference to observational and interventional studies, partially in typhoid fever	Aminopenicillines	AMP	NS	NS	NS	NS	NS	NS	NS	NS	NS	NS	NS	NS	NS	NS	slow onset of clinical effect
											CLR	CLR	NS	NS	NS	NS	NS	NS	NS	NS	NS	NS	NS	NS	NS	bone marrow suppresion and hepatic toxicity	long course needed, unacceptably high relapse rate, little effect on excretion and carrier state
											SXT	SXT	NS	NS	NS	NS	NS	NS	NS	NS	NS	NS	NS	NS	NS	NS	NS
											C3G	CTR, CTX, cefoperazone	NS	NS	NS	NS	NS	NS	NS	NS	NS	NS	NS	NS	NS	NS	Failure of aztreonam
											Quinolones	CIP, PEF, OFX, NOX	NS	NS	NS	NS	NS	NS	NS	NS	NS	NS	NS	NS	NS	NS	NS
Pechère J-C	1993	7689448	Review	NA						Reference to conference proceedings	Quinolones	CIP	NS	NS	NS	NS	NS	NS	NS	NS	NS	NS	NS	NS	NS	NS	Norfloxacin less effective than ciprofloxacin
Kovacs A	1997	9093231	Review	NA						Reference to other reviews	C3G	NS	IV	HIV patients: 7-14 days if low-grade bacteremia; 6 weeks if intravascular infection	NS	NS	NS	NS	NS	NS	NS	NS	NS	NS	NS	NS	NS
											Conventional antibiotics	AMP, SXT, CLR			NS	NS	NS	NS	NS	NS	NS	NS	NS	NS	NS	NS	Alternative if susceptible
											Quinolones	CIP			NS	NS	NS	NS	NS	NS	NS	NS	NS	NS	NS	NS	NS
Graham SM	2000	11144383	Review	NA						Based on observational studies	CLR	CLR	NS	NS	NS	NS	NS	NS	NS	NS	NS	NS	NS	NS	NS	NS	Antibiotic of choice if susceptible
											C3G	NS	NS	NS	NS	NS	NS	NS	NS	NS	NS	NS	NS	NS	NS	NS	NS
											Quinolones	CIP	NS	NS	NS	NS	NS	NS	NS	NS	NS	NS	NS	NS	NS	NS	NS
Alghasham AA	2000	10917383	Review	NA						Only 1 case series of invasive NTS treated with PEF; case reports/observational studies/experimental animal studies for safety	Quinolones	Not specific for NTS: ciprofloxacin ; norfloxacin ; ofloxacin ; pefloxacin ; trovafloxacin	Not specific for NTS: ciprofloxacin IV or PO ; norfloxacin PO; ofloxacin IV or PO; pefloxacin IV or PO; trovafloxacin IV or PO	NS	NA	Not specific for NTS: ciprofloxacin 20mg/kg/day if IV, 30mg/kg/day if PO; norfloxacin: 10-15mg/kg/day; ofloxacin: 15mg/kg/day; pefloxacin 20mg/kg/day; trovafloxacin 3mg/kg/day if PO and 4-5mg/kg/day if IV	2/day except for trovafloxacin	NS	NS	NS	NS	NS	NS	NS	NS	Most frequent in pediatrics: AE mild-moderate, always reversible: gastro-intestinal (4.9%: nausea, vomiting, diarrhea), skin (3.3%: rash, pruritus, urticaria), CNS (2.2%: dizzy, headache, anxiety). Rare: elevation hepatic aminotransferases (1.7%), arthralgia (1%) and photosensitivity (0.4%). Unclear if cartilage toxicity and tendon disorders in animal studies and humans are related: rarely arthro…	NS
Ruiz M	2004	15264988	Expert opinion	NA						Reference to other reviews, case reports/series	C3G	Aztreonam	NS	7 - 14 days if low-grade bacteremia ; 2 - 4 weeks if focal infections; 6 weeks if high-grade bacteremia + intravascular changes ; if first episode of bacteremia in AIDS patients: IV 1 - 2 weeks followed by oral quinolone for 4 weeks. Give prolonged treatment with SXT or FQ in patiens who relapse.	NS	NS	NS	NS	NS	NS	NS	NS	NS	NS	NS	NS	Combined treatment C3G+FQ in serious infections; focal/intravascular infections: try to combine with surgical approach/drainage; avoid FQ if NAL-resistant; efficacy of moxifloxacin and gatifloxacin should be studied
											Quinolones	NS	NS		NS	NS	NS	NS	NS	NS	NS	NS	NS	NS	NS	NS
											Macrolides	Azithromycin	NS	NS	NS	NS	NS	NS	NS	NS	NS	NS	NS	NS	NS	NS	efficacy should be studied
											SXT	NS	NS	NS	NS	NS	NS	NS	NS	NS	NS	NS	NS	NS	NS	NS	In UTI
Stoycheva MV	2006	16918048	Review	NA						Reference to other review, experimental studies, observational studies, case reports/series and studies in Salmonella enteritis. Not a single reference for algorithm.	C3G	Ceftriaxone	NS	NS	NS	NS	NS	NS	NS	NS	NS	NS	NS	NS	NS	NS	Drugs of choice in children
											Carbapenem	Imipenem	NS	NS	NS	NS	NS	NS	NS	NS	NS	NS	NS	NS	NS	NS	Debate about a possible effect of aminoglycosides in this paper, needs RCT.
											Conventional antibiotics	Chloramphenicol, cotrimoxazole	NS	NS	NS	NS	NS	NS	NS	NS	NS	NS	NS	NS	NS	NS	Alternative therapy
											Aminoglycosides	NS	NS	NS	NS	NS	NS	NS	NS	NS	NS	NS	NS	NS	NS	NS	Add-on to CIP or C3G in severe infection
											Macrolides	Azithromycin	PO	NS	NS	NS	NS	NS	NS	NS	NS	NS	NS	NS	NS	NS	Alternative therapy
											Quinolones	NS	NS	7 - 10 days	NS	NS	NS	NS	NS	NS	NS	NS	NS	NS	NS	NS	Drugs of choice in adults. Cave! Avoid if strain is resistant to NAL.
Hohmann EL	2001	11170916	Review	NA						Extrapolation from typhoid fever, animal studies, PK/PD-studies, another review, case reports/series	C3G	NS	NS	Bacteremia without suspicion of endovascular disease: 10 - 14 days; if endovascular disease: min 6 weeks	NS	NS	NS	NS	NS	NS	NS	NS	NS	NS	NS	NS	No data that suggest that C3G+FQ would be more effective
											Fluoroquinolones	NS	NS		NS	NS	NS	NS	NS	NS	NS	NS	NS	NS	NS	NS
											Ampicillin	NS	NS		NS	NS	NS	NS	NS	NS	NS	NS	NS	NS	NS	NS	More effective than C3G and azithromycin (based on studies in typhoid fever)
Gendrel D	2008	19000862	Recommendation	NA						Extrapolation from typhoid fever	Quinolones	CIP	NS	8 days	NS	NS	NS	NS	NS	NS			NS	NS	NS	NS	Avoid in extra-intestinal infections if strain is resistant to NAL.
Graham SM	2009	19150705	Review	NA						Based on observational study: but here no discussion of C3G or fluoroquinolone use for iNTS	C3G or Quinolones	CTR or ciprofloxacin	NS	NS	NS	NS	NS	NS	NS	NS	NS	NS	NS	NS	NS	NS	NS
Morpeth SC	2009	19591599	Recommendation	NA						Based on other guidelines and observational studies	C3G	CTR	NS	NS for bacteremia ; 4 weeks for meningitis	NS	NS	NS	NS	NS	NS	NS	NS	NS	NS	NS	NS	If resistance to first-line AB (PEN+CLR or AMP+GEN)
											Quinolones	CIP	NS	4 - 6 weeks in NTS BSI in HIV-infected adults with CD4 <200 cells/mm3	NS	NS	NS	NS	NS	NS	NS	NS	NS	NS	NS	NS	in HIV-infected adults ; not known if clinical failure in DCS NTS
Chimalizeni Y	2010	20204753	Review	NA						Reference to case series, observational studies and reviews (not all specific for NTS)	C3G	CTR , CTX for neonates	For osteomyelitis: switch IV to PO when systemic symptoms resolve	7 days for bacteremia (longer if immunodepression) ; 4 weeks for meningitis	NS	NS	NS	NS	NS	NS	NS	NS	NS	NS	NS	NS	NS
											C3G + Quinolones	CTR + CIP			NS	NS	NS	NS	NS	NS	NS	NS	NS	NS	NS	NS	NS
											Quinolones	ciprofloxacine, trovafloxacin			NS	NS	NS	NS	NS	NS	NS	NS	NS	NS	NS	NS	CIP: poor CSF drug level, best not used in isolation in meningitis
											Carbapenem	MER, IMP			NS	NS	NS	NS	NS	NS	NS	NS	NS	NS	NS	NS	NS
Sánchez-Vargas FM	2011	22118951	Review	NA						Reference to 2 other reviews and 1 case series	C3G	NS	NS	7 - 14d	NS	NS	NS	NS	NS	NS	NS	NS	NS	NS	NS	NS	NS
											Quinolones	NS	IV	7 - 14d	NS	NS	NS	NS	NS	NS	NS	NS	NS	NS	NS	NS	NS
Feasey NA	2012	22587967	Review	NA						Guideline (IDSA) and personal opinion	Quinolones	NS	NS	2 - 6w (HIV-infected adults)	NS	NS	NS	NS	NS	NS	NS	NS	NS	NS	NS	NS	Tuberculosis resistance could be promoted
											C3G	CTR	IV	NS	NS	NS	NS	NS	NS	NS	NS	NS	NS	NS	NS	NS	First-line IV treatment for patients unable to take oral drugs
											Macroliden	AZI	NS	NS	NS	NS	NS	NS	NS	NS	NS	NS	NS	NS	NS	NS	Alternative therapy
Chen H-M	2013	23597525	Review	NA						None	Aminopenicillines	AMP	NS	NS	NS	NS	NS	NS	NS	NS	NS	NS	NS	NS	NS	NS	NS
											SXT	SXT	NS	NS	NS	NS	NS	NS	NS	NS	NS	NS	NS	NS	NS	NS	NS
											C3G	CTR	NS	NS	NS	NS	NS	NS	NS	NS	NS	NS	NS	NS	NS	NS	NS
											Quinolones	NS	NS	NS	NS	NS	NS	NS	NS	NS	NS	NS	NS	NS	NS	NS	Not recommended in children.May be used in serious infections if no other alternative.
Kariuki S	2015	25912288	Review	NA						Guideline (IDSA)	Quinolones	CIP, moxifloxacin, levofloxacin	NS	HIV-infected adults: 14d (bacteremia) - 2-6w (if CD4<200 or severe diarrhoea)	NS	NS	NS	NS	NS	NS	NS	NS	NS	NS	NS	NS	CIP first-line ; levo-/moxifloxacin= alternative treatment
											SXT	SXT	NS	HIV-infected adults: 14d (bacteremia) - 2-6w (if CD4<200 or severe diarrhoea)	NS	NS	NS	NS	NS	NS	NS	NS	NS	NS	NS	NS	Alternative treatment
											C3G	CTR , CTX	NS	HIV-infected adults: 14d (bacteremia) - 2-6w (if CD4<200 or severe diarrhoea)	NS	NS	NS	NS	NS	NS	NS	NS	NS	NS	NS	NS	NS
Crump JA	2015	26180063	Review	NA						Observational studies	Quinolones	CIP	NS	7-14 days	max 20 mg/kg/day		NS	NS	NS	NS	NS	NS	NS	NS	Children: damage weight-bearing joints and cartilage (probably low risk), >60 years: tendon damage	NS	NS
										Copy from typhoid fever		Gatifloxacin	NS	7 days	10 mg/kg/day		1/d	NS	NS	NS	NS	NS	NS	NS	Elderly and diabetes mellitus: dysglycemia (avoid in >50y, diabetes and renal disease)	NS	NS
										Copy from typhoid fever	C3G	CTR	NS	NS	NS	NS	NS	NS	NS	NS	NS	NS	NS	NS	generally safe	NS	NS
										Copy from typhoid fever	Macroliden	AZI	NS	5-7 days	10-20 mg/kg/day		NS	NS	NS	NS	NS	NS	NS	NS	NS	NS	NS
										Copy from typhoid fever	Carbapenem	IMI, MER, ertapenem	NS	NS	NS	NS	NS	NS	NS	NS	NS	NS	NS	NS	NS	NS	NS
										Copy from typhoid fever	TCN	Tigecycline	NS	NS	NS	NS	NS	NS	NS	NS	NS	NS	NS	NS	NS	NS	NS
Cohen R	2017	29290231	Recommendation	NA						Based on other guidelines and expert consensus	C3G	CTR	IV or IM	3-5 days	NA	50 mg/kg/day (max 2g/day)	1/d	NS	NS	NS	NS	NS	NS	NS	NS	NS	NS
											Quinolones	CIP	IV	3-5 days	NA	20 mg/kg/day	2/d	NS	NS	NS	NS	NS	NS	NS			Alternative treatment
													PO	3-5 days	NA	20-30 mg/kg/d (max 1500 mg/d)	2/d	NS	NS	NS	NS	NS	NS	NS	NS	NS	Alternative treatment
Wen SC	2017	28556448	Review	NA						Based on other guidelines, expert consensus and 2 observational studies	C3G	CTX	IV	BSI: 10 days if age <3 months, 7 days if age >3 months, 7 days with sequential IV - PO if age >12 months ; 4-6 weeks in meningitis (min 3 weeks IV) and osteomyelitis	NS	200 mg/kg/day	4/d	NS	NS	NS	NS	NS	NS	NS	NS	NS	Meningitis: + CIP in an unwell child pending susceptibility and in those with persistent growth in CSF
												CTR	IV		NS	100 mg/day	1 - 2/day	NS	NS	NS	NS	NS	NS	NS	NS	NS
											Aminopenicillines	AMP	PO	7 days (bacteremia in age >12 months)	NS	90 mg/kg/day	3/d	NS	NS	NS	NS	NS	NS	NS	NS	NS	NS
											SXT	SXT	PO	7 days (bacteremia in age >12 months)	NS	8 mg/kg/day (of TMP component)	2/d	NS	NS	NS	NS	NS	NS	NS	risk of kernicterus in <2 months	NS	NS
										Based on in vitro and in vivo animal model results	Tigecycline	Tigecycline	NS	NS	NS	NS	NS	NS	NS	NS	NS	NS	NS	NS	NS	NS	NS
										Based on in vitro results	Carbapenem	eg meropenem	NS	NS	NS	NS	NS	NS	NS	NS	NS	NS	NS	NS	NS	NS	NS
										Based on other guidelines, expert consensus and 2 observational studies	Macroliden	AZI	PO	7 days (bacteremia in age >12 months)	NS	20mg for first dose + 10mg/kg/day for subsequent doses	1/d	NS	NS	NS	NS	NS	NS	NS	risk of hypertrophic pyloric stenosis if <1 month old	NS	NS
Bryan JP	1986	3518021	Review	NA						Based on case reports and series, observational/interventional studies and animal studies (not all NTS specific)	Conventional antibiotics	AMP, SXT, CLR	NS	NTS meningitis: prolonged administration	NS	NS	NS	NS	NS	NS	NS	NS	NS	NS	NS	NS	CLR monotherapy: longer CSF culture positivity than AMP ; worse outcome if intrathecal gentamycin was added
											Fluoroquinolones	CIP	NS	NS	NS	NS	NS	NS	NS	NS	NS	NS	NS	NS	NS	NS	Need for clinical trial, good results in animal studies
											C3G	CTR, CTX, CAZ, cefoperazone , moxalactam	NS	NS	Reported for meningitis: moxalactam 100 - 300 mg/kg/day, ceftriaxone 80 - 100 mg/kg/day , cefotaxime 200 - 300 mg/kg/day , ceftazidime 150mg/kg/day ; reported for osteomyelitis: moxalactam 100 - 150 mg/kg/day , ceftriaxone 100 mg/kg/day , cefotaxime 100mg/kg/day, ceftazidime 2 g/day first 17 days than 3 g for 25 days		reported for meningitis: moxalactam: 2- 3/day, ceftriaxone 1-2/day, ceftazidime 3/day, reported for osteomyelitis: ceftriaxone 2/day, cefotaxime 4/day	1/21 (4.3%) of reported meningitis cases; non in osteomyelitis		NS	NS	NS	NS	NS	NS	NS	Need for clinical trial, good results in animal studies
Geme ST	1988	3050857	Review	NA	NA	NA	NA	NA	NA	Other observational studies and personal experience	C3G	CTX	IV	BSI: 7 - 14 days (depending on age, results from a second blood culture taken at the start of treatment and severity of illness)	NS	NS	NS	NS	NS	NS	NS	NS	NS	NS	NS	NS	NS
Kinsella TR	1987	3299234	Review	NA	NA	NA	NA	NA	NA	Case reports/series, observational and interventional studies (not all specifically on NTS) concerning NTS meningitis	Meningitis: C3G / C2G	Meningitis: Studied : CTX / CTR / cefuroxime / moxalactam / ceftazidime ; recommended: "new generation cephalosporins", chloramphenicol with/without ampicillin/cotrimoxazole	NS	Meningitis: relapse reported if therapy is stopped after 10 - 14 days, therefore high doses for min 3 weeks are recommended and for 6 weeks in case of brain abcesses	NS	NS	NS	Meningitis: overall case fatality in 2/29 (7%)		NS	NS	Meningitis: overall case fatality in 2/29 (7%)	Meningitis: relapse in 4/29 (14%)	NS	NS	NS	NS
Owuso-Ofori A	2003	12718811	Review	NA	NA	NA	NA	NA	NA	Case reports/series/observational studies concerning NTS meningitis	Meningitis: Reported: Fluoroquinolones, C3G, chloramphenicol, ampicillin, cotrimoxazole and carbapenem; Recommended: C3G, FQ, C3G+FQ, SXT only if C3G/FQ can not be afforded (minimal role for conventional antibiotics)	Meningitis: Reported: Ciprofloxacin, CTX, CTR, ceftazidime , chloramphenicol, ampicillin, cotrimoxazole and imipenem; Recommended: C3G, FQ, C3G+FQ, SXT only if C3G/FQ can not be afforded (minimal role for conventional antibiotics)	Meningitis: Reported: conventional antibiotics: IV/PO; C3G: IV ; FQ: NS ; imipenem: IV	Meningitis: Reported: conventional antibiotics: mostly 2-6 weeks; C3G: mostly 2 - 4 weeks ; FQ: 1 - 9 weeks ; imipenem: 6 weeks	NS	Meningitis: Reported: conventional antibiotics: NS; C3G: CTX: 200mg/kg/day and CTR 100mg/kg/day ; FQ: 10-50mg/kg/day ; imipenem: 45mg/kg/day	NS	Meningitis: overall case fatality: Conventional: 38/84 (44.6%); C3G: 2/52(3.8%), FQ: 0/10, Imipenem: 0/2		NS	NS	Meningitis: in survivors: conventional 3/84(2.4%), C3G: 3/52 (5.6%), FQ: 1/10, Imipenem 0/2	Meningitis: in survivors: conventional 9/84(11.8%), C3G: 4/52 (7.6%), FQ: 0/10, Imipenem 0/2	NS	NS	Chloramphenicol: prolonged use (>4 weeks) in meningitis: risk on bone marrow depression; CIP: potential joint toxicity and cartilage destruction in children, but not yet reported in humans.	Chloramphenicol: bacteriostatic against Salmonella, so not suitable for meningitis + not clinically effective. Neurological sequellae not assessed since more sequellae with newer more succesfull therapies is biased by increased survival.
Blaison G	1992	ISSN: 0021-7905	Review	NA	NA	NA	NA	NA	NA	No references	FQ	NS	NS	Optimal duration not known	NS	NS	NS	NS	NS	NS	NS	NS	NS	NS	NS	Well-tolerated	NS
Goldberg MB	1988	3074116	Review	NA						Based on other review	CLR	CLR	NS	If sustained bacteremia (risk of focal metastatic infection): 4 weeks after surgical intervention or 4 - 6 weeks without surgical intervention; If transient bacteremia with extraintestinal nonvascular infection: 2 - 4 weeks; If osteomyelitis: 4 weeks	50 - 75mg/kg/day		NS	NS	NS	NS	NS	NS	NS	NS	NS	NS	NS
											AMP	AMP	NS		10 - 12 g/day		NS	NS	NS	NS	NS	NS	NS	NS	NS	NS	NS
											SXT	SXT	NS		4 - 8 tablets		NS	NS	NS	NS	NS	NS	NS	NS	NS	NS	if AMP and CLR contraindicated
											C3G	NS	NS	NS	NS	NS	NS	NS	NS	NS	NS	NS	NS	NS	NS	NS	Efficacy unknown and should be studied; use only if intolerance or resistance to conventional AB
											FQ	NS	NS	NS	NS	NS	NS	NS	NS	NS	NS	NS	NS	NS	NS	NS	Efficacy unknown and should be studied; use only if intolerance or resistance to conventional AB
Worsena CR	2019	31575808	Review	NA	NA	NA	NA	NA	NA	No references	C3G	CTR, CTX	NS	Isolated bacteremia: 2 weeks; Extraintestinal infections: 4 - 6 weeks	NS	NS	NS	NS	NS	NS	NS	NS	NS	NS	NS	NS	NS
Panel on Opportunistic Infections in Adults and Adolescents with HIV.	2019	https://aidsinfo.nih.gov/contentfiles/lvguidelines/adult_oi.pdf	Recommendation	NA						Expert consensus	FQ	Preferably ciprofloxacin, otherwise levofloxacin or moxifloxacin	PO or IV	HIV patients: Bacteremia: 14 days if clearance is documented, longer is persistent or complicated with metastatic foci; if CD4 <200cells/mm3: 2 - 6 weeks	CIP 1000 - 1500 mg/day if PO and 800 mg if IV; Levofloxacin: 750 mg/day PO/IV; Moxifloxacin: 400mg/day PO/IV	NS	CIP 2/day; Levofloxacin and moxifloxacin 1/day	NS	NS	NS	NS	NS	NS	NS	NS	NS	NS
											C3G	CTX, CTR	IV		CTR or CTX 1g/day	NS	CTR 1/day ; CTX: 3/day	NS	NS	NS	NS	NS	NS	NS	NS	NS	Alternative if FQ non susceptible
											SXT	SXT	PO or IV		TMP 320mg - SMX 1600mg/day	NS	2/day	NS	NS	NS	NS	NS	NS	NS	NS	NS	Alternative if FQ non susceptible
Redbook	2018	https://redbook.solutions.aap.org/chapter.aspx?sectionid=189640178&bookid=2205	Recommendation	NA						Expert consensus	C3G	CTR	IV	BSI: Transition from IV CTR to oral FQ or azithromycin if blood culture has cleared and focal disease excluded; total duration antibiotic therapy: 7 - 10 days; Meningitis: 4 weeks ; Osteomyelitis: 4 - 6 weeks	NS	NS	NS	NS	NS	NS	NS	NS	NS	NS	NS	NS	NS
											FQ	NS	PO		NS	NS	NS	NS	NS	NS	NS	NS	NS	NS	NS	NS	NS
											Macrolides	azithromycin	PO		NS	NS	NS	NS	NS	NS	NS	NS	NS	NS	NS	NS	NS
Gilbert DN	2018	https://store.sanfordguide.com/antimicrobial-therapy-c2.aspx	Recommendation	NA						Expert consensus	FQ	Ciprofloxacin, levofloxacin	ciprofloxacin IV , levofloxacin PO	BSI: 14 days - endocarditis / mycotic aneurysm: ≥ 6 weeks	Ciprofloxacin 800mg/day, levofloxacin 750mg/day	NS	ciprofloxacin 2/day, levofloxacin 1/day	NS	NS	NS	NS	NS	NS	NS	NS	NS	Do not use in Asia until FQ susceptibility proven according to revised breakpoints
											C3G	Ceftriaxone	IV	BSI: 14 days - endocarditis / mycotic aneurysm: ≥ 6 weeks	2g/day	NS	1/day	NS	NS	NS	NS	NS	NS	NS	NS	NS	If acquired in Asia
											Macrolides	Azithromycin	PO	5 - 7 days	1 g/day on first day, then 500mg/day	NS	1/day	NS	NS	NS	NS	NS	NS	NS	NS	NS	If acquired in Asia
											TMP - SXT	Trimethoprim-sulfamethoxazole	NS	BSI: 14 days - endocarditis / mycotic aneurysm: ≥ 6 weeks	24 - 30mg/kg/day (TMP component)	NS	3/day	NS	NS	NS	NS	NS	NS	NS	NS	NS	Alternative if susceptible
McMullan BJ	2016	27321363	Systematic review	NA						Observational studies/case series	NS	NS	IV	BSI: 7 days	NS	NS	NS	NS	NS	NS	NS	NS	NS	NS	NS	NS	NS

## Sheet: Modified data sheet Q1
First author	Publication year	Country	Study period	Midyear	Period	Grade	Study design	Study site	Study setting	Study population	Sample size	Source	AST method	Criteria	Edition criteria	DCS defined	N NTS	N NTS - MDR	MDR	Max MDR %	N NTS - C3G	C3G	N NTS - FQNS	FQNS	FQR	DCS	NAL-R	PEF-R	CIP-R NS
Nesbitt A	1989	Kenya	July 1986 - November 1986	1986	1	D	Prospective	Kenyatta National Hospital and Infectious Disease Hospital, Nairobi	NS	Children	4095	Blood	Disk diffusion	NS	NS	NA	46	NS	NS	0.46	NS	NS	NS	NS	NS	NS	NS	NS	NS
Georges-Courbot MC	1990	Central African Republic	April 1985 - September 1985	1985	1	D	Retrospective	University Hospital of Bangui	University hospital	Children	12	Blood	Disk diffusion	NS	NS	NA	12	NS	NS	NS	NS	NS	NS	NS	NS	NS	NS	NS	NS
Lepage P	1990	Rwanda	March 1982 - December 1987	1985	1	D	Retrospective	Department of Paediatrics of the Centre Hospitalier de Kigali	NS	Children	246	Blood, CSF, articular, pleural, abcess aspirates	Disk diffusion	NS	NS	NA	246	246	246	1	246	0	246	246	NS	NS	246	NS	NS
Aubry P	1992	Burundi	1 January 1991 - 31 December 1991	1991	2	D	Retrospective	Centre Hospitalier Universitaire Kamenge, Bujumbura	University hospital	Adults	2940	Blood	Disk diffusion	NS	NS	NA	103	NS	NS	6.8%	NS	NS	NS	NS	NS	NS	NS	NS	NS
Dougle ML	1997	Kenya	July 1994 - October 1994	1994	2	D	Prospective	St. Mary's Hospital, Mumias	NS	Children and adults	229	Blood	Disk diffusion	NS	NS	NA	10	NS	NS	0	10	3	NS	NS	NS	NS	NS	NS	NS
Anglaret X	1997	Ivory Coast	January 1994 - December 1996	1995	2	D	Retrospective	Centre Hospitalier de Treichville, Abidjan	University hospital	Adults	3964	Blood	Disk diffusion	NS	NS	NA	252	NS	NS	NS	NS	NS	NS	NS	NS	NS	NS	NS	NS
Graham SM	2000	Malawi	February 1996 - April 1998	1997	2	C	Retrospective	Queen Elizabeth Central Hospital, Blantyre	District referral hospita	Children	311	Blood	Disk diffusion	NCCLS	1993	NA	311	NS	NS	0	NS	NS	NS	NS	NS	NS	NS	NS	NS
Walsh AL	2000	Malawi	September 1996 - August 1997	1997	2	C	Prospective	Queen Elizabeth Central Hospital, Blantyre	District referral hospita	Children	10508	Blood	Disk diffusion	NCCLS	1993	NA	140	NS	NS	0.01	NS	NS	NS	NS	NS	NS	NS	NS	NS
Molyneux EM	2000	Malawi	February 1996 - January 1999	1998	2	D	Prospective	Queen Elizabeth Central Hospital, Blantyre	District referral hospita	Children	57	CSF	NS	NS	NS	NA	57	57	0	0	NS	NS	NS	NS	NS	NS	NS	NS	NS
Bahwere P	2001	DR Congo	January 1989 - December 1990	1990	1	E	Prospective	Children’s hospital of Lwiro	District referral hospital	Children	932	Blood	Disk diffusion	NS	NS	NA	53	NS	NS	0.07	85	0	NS	NS	NS	NS	NS	NS	NS
Gordon MA	2001	Malawi	December 1997 - November 1998	1998	2	C	Prospective	Queen Elizabeth Central Hospital, Blantyre	District referral hospita	Children	9298	Blood	Disk diffusion	NCCLS	1993	NA	164	164	0	0	NS	NS	NS	NS	NS	NS	NS	NS	NS
Bejon P	2005	Kenya	January 1994 - December 2001	1998	2	D	Retrospective	Kilifi District Hospital, Kilifi	Rural district hospital	Children	801	Blood + CSF	E-test	NCCLS	2003	NA	296	NS	NS	0.21	296	0	296	0	0	NS	NS	NS	0
Milledge J	2005	Malawi	January 1996 - December 2001	1999	2	C	Retrospective	Queen Elizabeth Central Hospital, Blantyre	District referral hospita	Neonates	784	Blood + CSF	Disk diffusion	NCCLS	1993	NA	110	NS	NS	NS	28	0	29	0	0	NS	NS	NS	0
Kariuki S	2005	Kenya	1994 - 2003	1999	2	D	Retrospective	NS	NS	Adults	342	Blood	Disk diffusion + E-test	NCCLS	2002	Unclear	342	NS	NS	<2000: 32,5% ; >2000: 50%	342	4	342	17	0	NS	17	NS	NS
Blomberg B	2005	Tanzania	August 2001 - August 2002	2002	3	D	Prospective	Muhimbili National Hospital, Dar Es Salaam	Tertiary hospital	Children	1798	Blood	Disk diffusion, E-test and double disk diffusion for ESBL detection	NCCLS	1997	NA	35	NS	NS	NS	35	1	NS	NS	NS	NS	NS	NS	NS
Kariuki S	2006	Kenya	1994 - 2005	2000	2	D	Retrospective	Kilifi District Hospital, Kilifi	Rural district hospital	Children	336	Blood	Disk diffusion + E-test	NCCLS	2002	NA	336	NS	NS	NS	336	0	336	0	0	NS	NS	NS	0
Babirekere-Iriso E	2006	Uganda	September 2001 - November 2001	2001	3	D	Prospective	Mulago Hospital, Kampala	Tertiary university hospital	Children	134	Blood	Disk diffusion	NS	NS	NA	15	NS	NS	81.8%	15	0	15	0	0	NS	NS	NS	0
Kariuki S	2006	Kenya	March 2002 - May 2005	2003	3	C	Prospective	Kenyatta National Hospital and a private hospital, Nairobi	Tertiary referral hospital + private hospital	Children	332	Blood	Disk diffusion + E-test	CLSI	2002	NA	198	NS	NS	0.26	198	0	198	0	0	NS	NS	NS	0
Bachou H	2006	Ugunda	September 2003 - November 2003 AND September 2004 - December 2004	2004	3	E	Prospective	Mulago Hospital, Kampala	Tertiary university hospital	Children	445	Blood	Disk diffusion	NCCLS	2003	NA	30	NS	NS	0.7	30	2	9	0	0	NS	NS	NS	0
Ikumapayi UN	2007	Gambia	August 2000 - April 2004	2002	3	D	Retrospective	NS	NS	Children	62	Blood	Disk diffusion + E-test	NCCLS	2004	NA	62	NS	NS	19.4%	62	0	62	0	NS	NS	0	NS	0
Gbadoé AD	2008	Togo	1995 - 2004	2000	2	D	Retrospective	University Hospital Tokoin, Lomé	University hospital	Children	60	Blood	Disk diffusion	Recommandations de la Société francaise de microbiologie	NS	NA	60	NS	NS	69.8%	60	0	60	0	0	NS	NS	NS	0
Seydi M	2008	Senegal	1 January 1996 - 31 December 2005	2001	3	D	Retrospective	Dakar University Hospital, Dakar	University hospital	NS	6732	Blood	Disk diffusion	Recommandations de la Société francaise de microbiologie	NS	NA	62	NS	NS	0.21	62	0	62	0	0	NS	NS	NS	0
Ogunsola FT	2009	Nigeria	April - August 2000	2000	2	E	Prospective	Lagos University Teaching Hospital	University hospital	Adults	97	Blood	Disk diffusion	NCCLS	NS	NA	10	NS	NS	0	NS	NS	14	0	NS	NS	NS	0	NS
Mandomando I	2009	Mozambique	1 May 2001 - 30 April 2006	2004	3	C	Prospective	Manhiça district hospital, Manhiça	District referral hospital	Children	19896	Blood	Disk diffusion	CLSI	2006	NA	401	NS	NS	54.7%	48	0	307	8	0	NS	8	NS	0
Keddy KH	2009	South Africa	2006 - 2007	2007	3	D	Retrospective	Hospitals in Gauteng Provinve	Multicenter study (hospital based)	Children and adults	1410	"Normally sterile body sites"	E-test + double disk diffusion for ESBL detection	NS	NS	NA	652	NS	NS	NS	NS	NS	555	3	3	NS	NS	NS	3
Mayanja BN	2010	Uganda	Janaury 1996 - December 2007	2002	3	D	Prospective	25 villages in rural southwest Uganda	Population-based cohort	Adults	759	Blood	Disk diffusion + E-test	NS	NS	NA	42	NS	NS	<2000: 57%; >2000: 69%	8	1	41	0	0	NS	NS	NS	0
Vandenberg O	2010	DR Congo	January 2002 - December 2006	2004	3	B	Retrospective	Children’s Hospital of Lwiro	District referral hospital	Children	1567	Blood	Disk diffusion + Vitek 2	CLSI	2005	NA	191	NS	NS	86.2%	191	0	191	9	8	NS	9	NS	8
Fashae K	2010	Nigeria	2004 - 2005	2005	3	D	Prospective	7 major hospitals and a private diagnostic laboratory in Ibadan	Multicentric (hospital based)	Children and adults	911	Blood	Broth microdilution with Sensititre	EUCAST	NS	NA	32	NS	NS	NS	32	0	32	1	1	0	1	NS	1
Nadjm B	2010	Tanzania	June 2006 - May 2007	2006	3	D	Prospective	Teule Hospital, Muheza	District referral hospital	Children	3639	Blood	Disk diffusion + E-test	CLSI	2009	NA	160	NS	NS	0.65	NS	NS	NS	NS	NS	NS	NS	NS	NS
Gross U	2011	Ghana	July 2001 - April 2002 AND July - September 2009	2002	3	D	Prospective	Hospital Eikwe, Assis Foso and Nkawkaw	Multicentric (hospital based)	NS	667	Blood	Disk diffusion	NCCLS	2000	NA	49	NS	NS	81.6%	NS	NS	49	0	0	NS	NS	NS	0
Nielsen MV	2012	Ghana	September 2007 - July 2009	2008	3	C	Prospective	Agogo Presbyterian Hospital, Asante	District referral hospital	Children	1196	Blood	Disk diffusion + E-test for ciprofloxacin	CLSI	2011	NA	129	98	75	0.77	108	0	127	2	NS	NS	2	NS	2
Tabu C	2012	Kenya	2006 - 2009	2008	3	C	Prospective	Lwak Hospital in Asembo (and Tabitha Clinic in Kibera)	Multicentric (population based approach) in district referral hospitals	Children and adults	400019 (+38333)	Blood	Disk diffusion	CLSI	2009	NA	60(+7)	45	36	0.8	45	0	45	8	1	NS	8	NS	1
Lunguya O	2013	DR Congo	April 2007 - January 2011	2009	3	B	Prospective	Health care facilities in 7 provinces of DR Congo	Multicentric (hospital based)	Children and adults	9634	Blood	Vitek II system + E-test for nalidixic acid, ciprofloxacin, chloramphenicol and azithromycin + double disk method for ESBL confirmation	CLSI	2012	Y	233	233	188	0.81	233	5	233	10	0	10	10	NS	NS
Moon TD	2013	Mozambique	April - September 2012	2012	4	D	Prospective	Namacurra, Inhassunge and Coalane Health Center, Zambézia Province	Multicentric (health centers)	Adults	258	Blood	Disk diffusion	CLSI	2012	N	30	NS	NS	93.3%	30	0	30	4	NS	NS	1	NS	4
Maltha J	2014	Burkina Faso	July 2012 - July 2013	2013	4	B	Prospective	Centre Médical avec Antenne chirurgicale Saint Camille and urban health center Nanoro	Multicentric (health center and hospital)	Children	711	Blood (+CSF: but NTS for which AST reported are only from blood)	Disk diffusion + E-test + double disk for ESBL confirmation	CLSI	2013	Y	21	21	19	0.9	21	1	21	1	0	1	1	NS	NS
Labi AK	2014	Ghana	January 2010 - December 2013	2012	4	D	Retrospective	Korle-Bu Teaching Hospital, Accra	Tertiary university hospital	NS	23708	Blood	Disk diffusion	CLSI	2012	N	115	NS	NS	65.5%	99	6	135	1	NS	NS	NS	NS	1
Muthumbi E	2015	Kenya	August 1998 - December 2014	2006	3	E	Retrospective	Kilifi District Hospital, Kilifi	District referral hospital	Children and adults	98600	Blood + CSF	Broth microdilution with Microscan	CLSI	2015	NA	409	NS	NS	NS	351	21	NS	NS	NS	NS	NS	NS	NS
Tapia MD	2015	Mali	1 July 2002 - 30 June 2014	2008	3	D	Prospective	Hôpital Gabriel Touré, Bamako	Tertiary referral hospital	Children	26126	Blood + CSF + synovial + pleural + peritoneal fluids	Disk diffusion	NS	NS	NA	687	NS	NS	66.7%	351	12	NS	NS	NS	NS	NS	NS	NS
Keddy KH	2015	South Africa	2003 - 2013	2008	3	D	Retrospective	Health facilities in South Africa	Multicentric (hospital-based)	Children and adults	8462	CSF	E-test + double disk diffusion for ESBL detection	NS	NS	N	247	NS	NS	28.7%	247	36	247	56	NS	NS	NS	NS	56
Feasey NA	2015	Malawi	January 1998 - December 2014	2006	3	B	Retrospective	Queen Elizabeth Central Hospital, Blantyre	District referral hospital	Children and adults	167028	Blood + CSF	Disk diffusion + E-test to confirm resistance to ciprofloxacine or ceftriaxone	BSAC	2015	Y	10139	9899	6449	<2000: 20% ; 2000-2010: 76% ; >2010: 67%	9899	16	9899	20	20	0	NS	NS	NS
Preziosi M	2015	Mozambique	September 2011 - October 2012 AND July 2013 - March 2014	2012	4	D	Prospective	Maputo Central Hospital, Maputo	National referral hospital	Adults	841	Blood	Disk diffusion + Vitek II for confirmation + double disk method for ESBL confirmation	CLSI	2012	N	10	10	9	0.9	10	4	10	1	NS	NS	NS	NS	1
Kalonji LM	2015	DR Congo	January 2011 - December 2014	2013	4	B	Prospective	Kinshasa university hospital, 2 other hospitals and 6 health centers in Kinshasa; Referral hospitals Bwamanda and Kisantu; University hospital Kisangani	Multicentric (hospital based)	Children and adults	14110	Blood	Disk diffusion + E-test + double disk method for ESBL confirmation	CLSI	2015	Y	840	776	659	0.86	776	49	776	15	0	15	NS	NS	NS
Oneko M	2015	Kenya	July 2009 - December 2013	2011	4	D	Prospective	3 malaria vaccine trial study clinics in Siaya County, 97% patients with blood culture were admitted to Siaya District Hospital	Multicentric (health centers and predominantly hospital based)	Children	847	Blood	Disk diffusion	CLSI	2011	N	102	NS	NS	NS	102	17	102	1	NS	NS	NS	NS	1
Eibach D	2016	Ghana	September 2007 - July 2009 AND January 2010 - December 2012	2010	3	C	Prospective	Agogo Presbyterian Hospital, Asante	District referral hospital	Children and adults	7172	Blood	Vitek 2 system + double disk method for ESBL confirmation	EUCAST	2015	N	215	NS	NS	NS	215	0	215	14	NS	NS	NS	NS	14
Eibach D	2016	Ghana	September 2007 - July 2009 AND February 2010 - May 2012	2010	3	C	Prospective	Agogo Presbyterian Hospital, Asante	District referral hospital	Children	4694	Blood	Disc diffusion + E-test for ciprofloxacin	CLSI	2013	Y	196	188	126	0.67	NS	NS	198	13	0	13	NS	NS	NS
Keddy KH	2017	South Africa	2003 - 2013	2008	3	D	Retrospective	Hospitals in Gauteng Provinve	Multicentric (hospital-based)	Children and adults	4886	"Normally sterile body sites"	E-test + double disk diffusion for ESBL detection	NS	NS	Y	4347	NS	NS	28.1%	4347	474	4347	1223	86	1137	NS	NS	NS
Marks F	2017	Ghana	March 2010 - May 2012	2011	4	C	Prospective	Agogo Presbyterian Hospital, Asante	NS	Children and adults	2651	Blood	Disk diffusion	CLSI	2013	N	59	59	38	0.56	59	0	59	2	NS	NS	NS	NS	2
Marks F	2017	Burkina Faso	April 2012 - September 2013	2013	4	C	Prospective	Nioko II and Polesgo (Ouagadougou)	NS	Children and adults	1674	Blood	Disk diffusion	CLSI	2013	N	14	14	10	0.9	14	0	14	1	NS	NS	NS	NS	1
Akullian A	2018	Kenya	1 January 2007 - 31 December 2014	2011	4	C	Prospective	Lwak Hospital in Asembo (and Tabitha Clinic in Kibera)	District referral hospital (population based approach)	Children and adults	24748	Blood	Disk diffusion	CLSI	2007	NA	230	213	171	0.81	NS	NS	NS	NS	NS	NS	NS	NS	NS
Tam PY	2019	Malawi	1998 - 2017	2008	3	D	Retrospective	Queen Elizabeth Central Hospital, Blantyre	District referral hospital	Children	89643	Blood	Disk diffusion	BSAC	2019	N	3984	NS	NS	use data from Feasey2015	1980	8	3392	10	NS	NS	NS	NS	10
Darboe S	2019	Gambia	January 2005 - December 2015	2010	3	D	Retrospective	Clinical Services Department (CSD) of the Medical Research Council (MRC) Unit The Gambia (MRCG) at the London School of Hygiene and Tropical Medicine, Banjul	District referral hospital	Children and adults	15818	Blood	Disk diffusion	CLSI	2015	N	97	NS	NS	NS	97	0	97	1	NS	NS	NS	NS	1
Msemo OA	2019	Tanzania	August 2008 - April 2016	2012	4	B	Prospective	Korogwe District Hospital, Korogwe	District referral hospital	Children	6741	Blood	Disk diffusion + E-test for ciprofloxacin	BSAC	2001	Y	42	29	12	0.41	32	0	32	0	0	0	NS	NS	NS
Kariuki S	2019	Kenya	January 2013 - December 2017	2015	4	D	Prospective	3 outpatient clinics in Mukuru informal settlement, Nairobi	Multicentric (health centers)	Children	4150	Blood	Disk diffusion + E-test	CLSI	2017	N	101	NS	NS	NS	101	15	101	6	NS	NS	NS	NS	6
Mitiku H	2019	Ethiopia	June 2017 - June 2018	2018	4	D	Prospective	Hiwot Fana Specialized University Hospital, Jugal Hospital (both in Harar) and Dilchora Hospital (Dire Dawa)	Multicentric (hospital-based)	Adults	170	Blood	Disk diffusion	CLSI	2015	Y	17	NS	NS	70.6%	17	7	17	10	4	1	10	NS	NS

## Sheet: Meta-analysis MDR
Firstauthor	Publicationyear	Country	Studyperiod	Duration	Midyear	Period	Grade	Studydesign	Studysite	Place	Studysetting	Setting	Settingsimple	Studypopulation	HIV	HIVover20	Samplesize	Source	Sourcesimple	ASTmethod	Criteria	Editioncriteria	DCSdefined	nNTS	nNTSover50	nNTS_MDR	MDR	nNTS_C3G	C3G	nNTS_FQNS	FQNS	FQR	DCS	NALR	PEFR	CIPR_NS
Gordon MA	2001	Malawi	December 1997 - November 1998	1-<2year	1998	2	C	Prospective	Queen Elizabeth Central Hospital, Blantyre	Blantyre	District referral hospita			Children	92% of tested NTS	1	9298	Blood	Blood	Disk diffusion	NCCLS	1993	NA	164	1	164	0	NS	NS	NS	NS	NS	NS	NS	NS	NS
Molyneux	2000	Malawi	February 1996 - January 1999	2-<5year	1998	2	D	Prospective	Queen Elizabeth Central Hospital, Blantyre	Blantyre	District referral hospital			Children	16% of NTS	0	57	CSF	Blood/other	NS	NS	NS	NA	57	1	57	0	NS	NS	NS	NS	NS	NS	NS	NS	NS
Feasey NA	2015	Malawi	January 1998 - December 2000	2-<5year	1999	2	B	Retrospective	Queen Elizabeth Central Hospital, Blantyre	Blantyre	District referral hospital	District	District	Children and adults	Prevalence 22%		167028 (all periods)	Blood + CSF	Blood/other	Disk diffusion + E-test to confirm resistance to ciprofloxacine or ceftriaxone	BSAC	2015	Y	1817	1	1817	369	1817	0	1817	0	0	0	NS	NS	NS
Lunguya O	2013	DR Congo	April 2007 - January 2011	2-<5year	2009	3	B	Prospective	Health care facilities in 7 provinces of DR Congo	Multicentric	Multicentric (hospital based)	Multicenter	Mix	Children and adults	Prevalence 1.2-1.6%		9634	Blood	Blood	Vitek II system + E-test for nalidixic acid, ciprofloxacin, chloramphenicol and azithromycin + double disk method for ESBL confirmation	CLSI	2012	Y	233	1	233	188	233	5	233	10	0	10	10	NS	NS
Nielsen MV	2012	Ghana	September 2007 - July 2009	1-<2year	2008	3	C	Prospective	Agogo Presbyterian Hospital, Asante	Asante	District referral hospital	District	District	Children	NS		1196	Blood	Blood	Disk diffusion + E-test for ciprofloxacin	CLSI	2011	NA	129	1	98	75	108	0	127	2	NS	NS	2	NS	2
Eibach D	2016	Ghana	September 2007 - July 2009 AND February 2010 - May 2012	2-<5year	2010	3	C	Prospective	Agogo Presbyterian Hospital, Asante	Asante	District referral hospital	District	District	Children	NS		4694	Blood	Blood	Disc diffusion + E-test for ciprofloxacin	CLSI	2013	Y	196	1	188	126	NS	NS	198	13	0	13	NS	NS	NS
Tabu C	2012	Kenya	2006 - 2009	2-<5year	2008	3	C	Prospective	Lwak Hospital in Asembo (and Tabitha Clinic in Kibera)	Asembo	District referral hospital (population based approach)	Population based	Population based	Children and adults	42.9% of tested patients	1	400019 (+38333)	Blood	Blood	Disk diffusion	CLSI	2009	NA	60	0	45	36	45	0	45	8	1	NS	8	NS	1
Feasey NA	2015	Malawi	January 2001 - December 2010	≥10year	2006	3	B	Retrospective	Queen Elizabeth Central Hospital, Blantyre	Blantyre	District referral hospital	District	District	Children and adults	Prevalence 17.9%		167028 (all periods)	Blood + CSF	Blood/other	Disk diffusion + E-test to confirm resistance to ciprofloxacine or ceftriaxone	BSAC	2015	Y	7508	1	7508	5646	7508	13	7508	20	20	0	NS	NS	NS
Maltha J	2014	Burkina Faso	July 2012 - July 2013	1-<2year	2013	4	B	Prospective	Centre Médical avec Antenne chirurgicale Saint Camille and urban health center Nanoro	Nanoro	Multicentric (health center and hospital)	Multicenter	District	Children	1% of included children	0	711	Blood	Blood	Disk diffusion + E-test + double disk for ESBL confirmation	CLSI	2013	Y	21	0	21	19	21	1	21	1	0	1	1	NS	NS
Marks	2017	Burkina Faso	April 2012 - September 2013	1-<2year	2013	4	C	Prospective	Nioko II and Polesgo (Ouagadougou)	Ouagadougou	NS			Children and adults	NS		1674	Blood	Blood	Disk diffusion	CLSI	2013	N	14	0	14	10	14	0	14	1	NS	NS	NS	NS	1
Kalonji LM	2015	DR Congo	January 2011 - December 2014	2-<5year	2013	4	B	Prospective	Kinshasa university hospital, 2 other hospitals and 6 health centers in Kinshasa; Referral hospitals Bwamanda and Kisantu; University hospital Kisangani	Multicentric	Multicentric (hospital based)	Multicenter	Mix	Children and adults	Prevalence 1.1%		14110	Blood	Blood	Disk diffusion + E-test + double disk method for ESBL confirmation	CLSI	2015	Y	840	1	776	659	776	49	776	15	0	15	NS	NS	NS
Marks	2017	Ghana	March 2010 - May 2012	2-<5year	2011	4	C	Prospective	Agogo Presbyterian Hospital, Asante	Asante	NS			Children and adults	NS		2651	Blood	Blood	Disk diffusion	CLSI	2013	N	59	1	59	38	59	0	59	2	NS	NS	NS	NS	2
Akullian A	2018	Kenya	1 January 2007 - 31 December 2014	5-<10year	2011	4	C	Prospective	Lwak Hospital in Asembo (and Tabitha Clinic in Kibera)	Asembo	District referral hospital (population based approach)	District	District	Children and adults	62.6% of NTS BSI	1	24748	Blood	Blood	Disk diffusion	CLSI	2007	NA	230	1	213	171	NS	NS	NS	NS	NS	NS	NS	NS	NS
Feasey NA	2015	Malawi	January 2011 - December 2014	2-<5year	2013	4	B	Retrospective	Queen Elizabeth Central Hospital, Blantyre	Blantyre	District referral hospital	District	District	Children and adults	Prevalence 17.9%		167028 (all periods)	Blood + CSF	Blood/other	Disk diffusion + E-test to confirm resistance to ciprofloxacine or ceftriaxone	BSAC	2015	Y	656	1	656	439	656	3	656	0	0	0	NS	NS	NS
Preziosi M	2015	Mozambique	September 2011 - October 2012 AND July 2013 - March 2014	1-<2year	2012	4	D	Prospective	Maputo Central Hospital, Maputo	Maputo	National referral hospital	Tertiary	Tertiary	Adults	23.1% of enrolled patients	1	841	Blood	Blood	Disk diffusion + Vitek II for confirmation + double disk method for ESBL confirmation	CLSI	2012	N	10	0	10	9	10	4	10	1	NS	NS	NS	NS	1
Msemo OA	2019	Tanzania	August 2008 - April 2016	5-<10year	2012	4	B	Prospective	Korogwe District Hospital, Korogwe	Korogwe	District referral hospital	District	District	Children	3.2% of included and tested 0% of children with NTS BSI	0	6741	Blood	Blood	Disk diffusion + E-test for ciprofloxacin	BSAC	2001	Y	42	0	29	12	32	0	32	0	0	0	NS	NS	NS

## Sheet: Meta-analysis C3G
Firstauthor	Publicationyear	Country	Studyperiod	Duration	Midyear	Period	Grade	Studydesign	Studysite	Studysetting	Setting	Settingsimple	Place	Studypopulation	HIVpatients	HIVover20	Samplesize	Source	Sourcesimple	ASTmethod	Criteria	Editioncriteria	DCSdefined	nNTS	nNTSover50	nNTS_MDR	MDR	nNTS_C3G	C3G	nNTS_FQNS	FQNS	FQR	DCS	NALR	PEFR	CIPR_NS
Dougle ML	1997	Kenya	July 1994 - October 1994	<1year	1994	2	D	Prospective	St. Mary's Hospital, Mumias	NS			Mumias	Children and adults	22% of included and tested patients	1	229	Blood	Blood	Disk diffusion	NS	NS	NA	10	0	NS	NS	10	3	NS	NS	NS	NS	NS	NS	NS
Kariuki S	2005	Kenya	1994 - 2000	5-<10year	1997	2	D	Retrospective	NS	NS			Not specified	Adults	NS		342 (both periods)	Blood	Blood	Disk diffusion + E-test	NCCLS	2002	Unclear	270	1	NS	NS	270	0	270	14	0	NS	14	NS	NS
Kariuki S	2006	Kenya	1994 - 2001	5-<10year	1998	2	D	Retrospective	Kilifi District Hospital, Kilifi	Rural district hospital	District	District	Kilifi	Children	NS		336 (both periods)	Blood	Blood	Disk diffusion + E-test	NCCLS	2002	NA	271	1	NS	NS	271	0	271	0	0	NS	NS	NS	0
Bejon P	2005	Kenya	January 1994 - December 2001	5-<10year	1998	2	D	Retrospective	Kilifi District Hospital, Kilifi	Rural district hospital	District	District	Kilifi	Children	NS		801	Blood + CSF	Blood/other	E-test	NCCLS	2003	NA	296	1	NS	NS	296	0	296	0	0	NS	NS	NS	0
Milledge J	2005	Malawi	January 1996 - December 2001	5-<10year	1999	2	C	Retrospective	Queen Elizabeth Central Hospital, Blantyre	District referral hospita	District	District	Blantyre	Children	NS		784	Blood + CSF	Blood/other	Disk diffusion	NCCLS	1993	NA	110	0	NS	NS	28	0	29	0	0	NS	NS	NS	0
Feasey NA	2015	Malawi	January 1998 - December 2000	2-<5year	1999	2	B	Retrospective	Queen Elizabeth Central Hospital, Blantyre	District referral hospital	District	District	Blantyre	Children and adults	Prevalence 22%		167028 (all periods)	Blood + CSF	Blood/other	Disk diffusion + E-test to confirm resistance to ciprofloxacine or ceftriaxone	BSAC	2015	Y	1817	1	1817	369	1817	0	1817	0	0	0	NS	NS	NS
Gbadoé AD	2008	Togo	1995 - 2004	≥10year	2000	2	D	Retrospective	University Hospital Tokoin, Lomé	University hospital	Tertiary	Tertiary	Lomé	Children	Clinical suscpicion in 38.6% of children	1	60	Blood	Blood	Disk diffusion	Recommandations de la Société francaise de microbiologie	NS	NA	60	1	NS	NS	60	0	60	0	0	NS	NS	NS	0
Vandenberg O	2010	DR Congo	January 2002 - December 2006	5-<10year	2004	3	B	Retrospective	Children’s Hospital of Lwiro	District referral hospital	District	District	Lwiro	Children	NS		1567	Blood	Blood	Disk diffusion + Vitek 2	CLSI	2005	NA	191	1	NS	NS	191	0	191	9	8	NS	9	NS	8
Lunguya O	2013	DR Congo	April 2007 - January 2011	5-<10year	2009	3	B	Prospective	Health care facilities in 7 provinces of DR Congo	Multicentric (hospital based)	Multicenter	Mix	Multicentric	Children and adults	Prevalence 1.2-1.6%		9634	Blood	Blood	Vitek II system + E-test for nalidixic acid, ciprofloxacin, chloramphenicol and azithromycin + double disk method for ESBL confirmation	CLSI	2012	Y	233	1	233	188	233	5	233	10	0	10	10	NS	NS
Ikumapayi UN	2007	Gambia	August 2000 - April 2004	5-<10year	2002	3	D	Retrospective	NS	NS			Not specified	Children	NS		62	Blood	Blood	Disk diffusion + E-test	NCCLS	2004	NA	62	1	NS	NS	62	0	62	0	NS	NS	0	NS	0
Darboe S	2019	Gambia	January 2005 - December 2015	≥10year	2010	3	D	Retrospective	Clinical Services Department (CSD) of the Medical Research Council (MRC) Unit The Gambia (MRCG) at the London School of Hygiene and Tropical Medicine, Banjul	District referral hospital	District	District	Banjul	Children and adults	NS		15818	Blood	Blood	Disk diffusion	CLSI	2015	N	97	1	NS	NS	97	0	97	1	0	0	0	NS	1
Nielsen MV	2012	Ghana	September 2007 - July 2009	2-<5year	2008	3	C	Prospective	Agogo Presbyterian Hospital, Asante	District referral hospital	District	District	Asante	Children	NS		1196	Blood	Blood	Disk diffusion + E-test for ciprofloxacin	CLSI	2011	NA	129	1	98	75	108	0	127	2	NS	NS	2	NS	2
Eibach D	2016	Ghana	September 2007 - July 2009 AND January 2010 - December 2012	5-<10year	2010	3	C	Prospective	Agogo Presbyterian Hospital, Asante	District referral hospital	District	District	Asante	Children and adults	NS		7172	Blood	Blood	Vitek 2 system + double disk method for ESBL confirmation	EUCAST	2015	N	215	1	NS	NS	215	0	215	14	NS	NS	NS	NS	14
Kariuki S	2005	Kenya	2001 - 2003	2-<5year	2002	3	D	Retrospective	NS	NS			Not specified	Adults	NS		342 (both periods)	Blood	Blood	Disk diffusion + E-test	NCCLS	2002	Unclear	72	1	NS	NS	72	4	72	3	0	NS	3	NS	NS
Kariuki S	2006	Kenya	March 2002 - May 2005	2-<5year	2003	3	C	Prospective	Kenyatta National Hospital and a private hospital, Nairobi	Tertiary referral hospital + private hospital	Tertiary	Tertiary	Nairobi	Children	NS		332	Blood	Blood	Disk diffusion + E-test	CLSI	2002	NA	198	1	NS	NS	198	0	198	0	0	NS	NS	NS	0
Kariuki S	2006	Kenya	2002 - 2005	2-<5year	2004	3	D	Retrospective	Kilifi District Hospital, Kilifi	Rural district hospital	District	District	Kilifi	Children	NS		336 (both periods)	Blood	Blood	Disk diffusion + E-test	NCCLS	2002	NA	65	1	NS	NS	65	0	65	0	0	NS	NS	NS	0
Muthumbi E	2015	Kenya	August 1998 - December 2014	≥10year	2006	3	E	Retrospective	Kilifi District Hospital, Kilifi	District referral hospital	District	District	Kilifi	Children and adults	29% of NTS BSI	1	98600	Blood + CSF	Blood/other	Broth microdilution with Microscan	CLSI	2015	NA	409	1	NS	NS	351	21	NS	NS	NS	NS	NS	NS	NS
Tabu C	2012	Kenya	2006 - 2009	2-<5year	2008	3	C	Prospective	Lwak Hospital in Asembo (and Tabitha Clinic in Kibera)	Multicentric (population based approach) in district referral hospitals	Population-based	Population-based	Asembo	Children and adults	42.9% of tested patients	1	400019 (+38333)	Blood	Blood	Disk diffusion	CLSI	2009	NA	60	0	45	36	45	0	45	8	1	NS	8	NS	1
Tam PY	2019	Malawi	1998 - 2002	5-<10year	2000	3	D	Retrospective	Queen Elizabeth Central Hospital, Blantyre	District referral hospital	District	District	Blantyre	Children	NS		89643 (all periods)	Blood	Blood	Disk diffusion	BSAC	2019	N	1644	0	NS	NS	41	0	1070	1	NS	NS	NS	NS	10
Feasey NA	2015	Malawi	January 2001 - December 2010	≥10year	2006	3	B	Retrospective	Queen Elizabeth Central Hospital, Blantyre	District referral hospital	District	District	Blantyre	Children and adults	Prevalence 17.9%		167028 (all periods)	Blood + CSF	Blood/other	Disk diffusion + E-test to confirm resistance to ciprofloxacine or ceftriaxone	BSAC	2015	Y	7508	1	7508	5646	7508	13	7508	20	20	0	NS	NS	NS
Tam PY	2019	Malawi	2003 - 2012	≥10year	2008	3	D	Retrospective	Queen Elizabeth Central Hospital, Blantyre	District referral hospital	District	District	Blantyre	Children	NS		89643 (all periods)	Blood	Blood	Disk diffusion	BSAC	2019	N	2037	1	NS	NS	1637	5	2019	9	NS	NS	NS	NS	10
Tapia MD	2015	Mali	1 July 2002 - 30 June 2014	≥10year	2008	3	D	Prospective	Hôpital Gabriel Touré, Bamako	Tertiary referral hospital	Tertiary	Tertiary	Bamako	Children	Low prevalence		26126	Blood + CSF + synovial + pleural + peritoneal fluids	Blood/other	Disk diffusion	NS	NS	NA	687	1	NS	NS	351	12	NS	NS	NS	NS	NS	NS	NS
Mandomando I	2009	Mozambique	1 May 2001 - 30 April 2006	5-<10year	2004	3	C	Prospective	Manhiça district hospital, Manhiça	District referral hospital	District	District	Manhiça	Children	Prevalence 23.6%		19896	Blood	Blood	Disk diffusion	CLSI	2006	NA	401	0	NS	NS	48	0	307	8	0	NS	8	NS	0
Fashae K	2010	Nigeria	2004 - 2005	2-<5year	2005	3	D	Prospective	7 major hospitals and a private diagnostic laboratory in Ibadan	Multicentric (hospital based)	Multicenter	Mix	Ibadan	Children and adults	NS		911	Blood	Blood	Broth microdilution with Sensititre	EUCAST	NS	NA	32	0	NS	NS	32	0	32	1	1	0	1	NS	1
Seydi M	2008	Senegal	1 January 1996 - 31 December 2005	≥10year	2001	3	D	Retrospective	Dakar University Hospital, Dakar	University hospital	Tertiary	Tertiary	Dakar		Study in HIV patients	1	6732	Blood	Blood	Disk diffusion	Recommandations de la Société francaise de microbiologie	NS	NA	62	1	NS	NS	62	0	62	0	0	NS	NS	NS	0
Keddy KH	2015	South Africa	2003 - 2013	≥10year	2008	3	D	Retrospective	Health facilities in South Africa	Multicentric (hospital-based)	Multicenter	Mix	Multicentric	Children and adults	75.6% of tested NTS meningitis	1	8462	CSF	Blood/other	E-test + double disk diffusion for ESBL detection	NS	NS	N	247	1	NS	NS	247	36	247	56	NS	NS	NS	NS	56
Keddy KH	2017	South Africa	2003 - 2013	≥10year	2008	3	D	Retrospective	Hospitals in Gauteng Province	Multicentric (hospital-based)	Multicenter	District	Gauteng Province	Children and adults	87% of tested NTS BSI	1	4886	"Normally sterile body sites"	Blood/other	E-test + double disk diffusion for ESBL detection	NS	NS	Y	4347	1	NS	NS	4347	474	4347	1223	86	1137	NS	NS	NS
Blomberg B	2005	Tanzania	August 2001 - August 2002	1-<2year	2002	3	D	Prospective	Muhimbili National Hospital, Dar Es Salaam	Tertiary hospital	Tertiary	Tertiary	Dar Es Salaam	Children	NS		1798	Blood	Blood	Disk diffusion, E-test and double disk diffusion for ESBL detection	NCCLS	1997	NA	35	0	NS	NS	35	1	NS	NS	NS	NS	NS	NS	NS
Babirekere-Ir. E	2006	Uganda	September 2001 - November 2001	<1year	2001	3	D	Prospective	Mulago Hospital, Kampala	Tertiary university hospital	Tertiary	Tertiary	Kampala	Children	18.6% of children with BSI	0	134	Blood	Blood	Disk diffusion	NS	NS	NA	15	0	NS	NS	15	0	15	0	0	NS	NS	NS	0
Bachou H	2006	Ugunda	September 2003 - November 2003 AND September 2004 - December 2004	<1year	2004	3	E	Prospective	Mulago Hospital, Kampala	Tertiary university hospital	Tertiary	Tertiary	Kampala	Children	20.1% of tested children with BSI	1	445	Blood	Blood	Disk diffusion	NCCLS	2003	NA	30	0	NS	NS	30	2	9	0	0	NS	NS	NS	0
Marks	2017	Burkina Faso	April 2012 - September 2013	1-<2year	2013	4	C	Prospective	Nioko II and Polesgo (Ouagadougou)	NS			Ouagadougou	Children and adults	NS		1674	Blood	Blood	Disk diffusion	CLSI	2013	N	14	0	14	10	14	0	14	1	NS	NS	NS	NS	1
Maltha J	2014	Burkina Faso	July 2012 - July 2013	1-<2year	2013	4	B	Prospective	Centre Médical avec Antenne chirurgicale Saint Camille and urban health center Nanoro	Multicentric (health center and hospital)	Multicenter	District	Nanoro	Children	1% of included children	0	711	Blood (+CSF: but NTS for which AST reported are only from blood)	Blood	Disk diffusion + E-test + double disk for ESBL confirmation	CLSI	2013	Y	21	0	21	19	21	1	21	1	0	1	1	NS	NS
Kalonji LM	2015	DR Congo	January 2011 - December 2014	2-<5year	2013	4	B	Prospective	Kinshasa university hospital, 2 other hospitals and 6 health centers in Kinshasa; Referral hospitals Bwamanda and Kisantu; University hospital Kisangani	Multicentric (hospital based)	Multicenter	Mix	Multicentric	Children and adults	Prevalence 1.1%		14110	Blood	Blood	Disk diffusion + E-test + double disk method for ESBL confirmation	CLSI	2015	Y	840	1	776	659	776	49	776	15	0	15	NS	NS	NS
Mitiku H	2019	Ethiopia	June 2017 - June 2018	1-<2year	2018	4	D	Prospective	Hiwot Fana Specialized University Hospital, Jugal Hospital (both in Harar) and Dilchora Hospital (Dire Dawa)	Multicentric (hospital-based)	Multicenter	Mix	Harar & Dire Dawa	Adults	Study in HIV patients	1	170	Blood	Blood	Disk diffusion	CLSI	2015	Y	17	0	NS	NS	17	7	17	10	4	1	10	NS	NS
Marks	2017	Ghana	March 2010 - May 2012	2-<5year	2011	4	C	Prospective	Agogo Presbyterian Hospital, Asante	NS			Asante	Children and adults	NS		2651	Blood	Blood	Disk diffusion	CLSI	2013	N	59	1	59	38	59	0	59	2	NS	NS	NS	NS	2
Labi AK	2014	Ghana	January 2010 - December 2013	2-<5year	2012	4	D	Retrospective	Korle-Bu Teaching Hospital, Accra	Tertiary university hospital	Tertiary	Tertiary	Accra		NS		23708	Blood	Blood	Disk diffusion	CLSI	2012	N	115	1	NS	NS	99	6	135	1	0	0	0	NS	1
Oneko M	2015	Kenya	July 2009 - December 2013	5-<10year	2011	4	D	Prospective	3 malaria vaccine trial study clinics in Siaya County, 97% patients with blood culture were admitted to Siaya District Hospital	Multicentric (health centers and predominantly hospital based)	Multicenter	District	Siaya County	Children	16.7% of NTS	0	847	Blood	Blood	Disk diffusion	CLSI	2011	N	102	1	NS	NS	102	17	102	1	NS	NS	NS	NS	1
Kariuki S	2019	Kenya	January 2013 - December 2017	5-<10year	2015	4	D	Prospective	3 outpatient clinics in Mukuru informal settlement, Nairobi	Multicentric (health centers)	Multicenter	District	Nairobi	Children	NS		4150	Blood	Blood	Disk diffusion + E-test	CLSI	2017	N	101	1	NS	NS	101	15	101	6	NS	NS	NS	NS	6
Feasey NA	2015	Malawi	January 2011 - December 2014	2-<5year	2013	4	B	Retrospective	Queen Elizabeth Central Hospital, Blantyre	District referral hospital	District	District	Blantyre	Children and adults	Prevalence 17.9%		167028 (all periods)	Blood + CSF	Blood/other	Disk diffusion + E-test to confirm resistance to ciprofloxacine or ceftriaxone	BSAC	2015	Y	656	1	656	439	656	3	656	0	0	0	NS	NS	NS
Tam PY	2019	Malawi	2013 - 2017	5-<10year	2015	4	D	Retrospective	Queen Elizabeth Central Hospital, Blantyre	District referral hospital	District	District	Blantyre	Children	NS		89643 (all periods)	Blood	Blood	Disk diffusion	BSAC	2019	N	303	1	NS	NS	302	3	303	0	NS	NS	NS	NS	10
Preziosi M	2015	Mozambique	September 2011 - October 2012 AND July 2013 - March 2014	1-<2year	2012	4	D	Prospective	Maputo Central Hospital, Maputo	National referral hospital	Tertiary	Tertiary	Maputo	Adults	23.1% of enrolled patients	1	841	Blood	Blood	Disk diffusion + Vitek II for confirmation + double disk method for ESBL confirmation	CLSI	2012	N	10	0	10	9	10	4	10	1	NS	NS	NS	NS	1
Moon TD	2013	Mozambique	April - September 2012	<1year	2012	4	D	Prospective	Namacurra, Inhassunge and Coalane Health Center, Zambézia Province	Multicentric (health centers)	Multicenter	District	Zambézia Province	Adults	Study in HIV patients	1	258	Blood	Blood	Disk diffusion	CLSI	2012	N	30	0	NS	NS	30	0	30	4	NS	NS	1	NS	4
Msemo OA	2019	Tanzania	August 2008 - April 2016	5-<10year	2012	4	B	Prospective	Korogwe District Hospital, Korogwe	District referral hospital	District	District	Korogwe	Children	3.2% of included and tested 0% of children with NTS BSI	0	6741	Blood	Blood	Disk diffusion + E-test for ciprofloxacin	BSAC	2001	Y	42	0	29	12	32	0	32	0	0	0	NS	NS	NS

## Sheet: Meta-analysis FQNS
Firstauthor	Publicationyear	Country	Studyperiod	Duration	Midyear	Period	Grade	Studydesign	Studysite	Place	Studysetting	Setting	Settingsimple	Studypopulation	HIV	HIVover20	Samplesize	Source	Sourcesimple	ASTmethod	Criteria	Editioncriteria	DCSdefined	DCSdefinedsimple	nNTSover50	nNTS	nNTS_MDR	MDR	nNTS_C3G	C3G	nNTS_FQNS	FQNS	FQR	DCS	NALR	PEFR	CIPR_NS
Kariuki S	2005	Kenya	1994 - 2000	5-<10year	1997	2	D	Retrospective	NS	Not specified				Adults	NS		342 (both periods)	Blood	Blood	Disk diffusion + E-test	NCCLS	2002	Unclear	No	1	270	NS	NS	270	0	270	14	0	NS	14	NS	NS
Kariuki S	2006	Kenya	1994 - 2001	5-<10year	1998	2	D	Retrospective	Kilifi District Hospital, Kilifi	Kilifi	Rural district hospital	District	District	Children	NS		336 (both periods)	Blood	Blood	Disk diffusion + E-test	NCCLS	2002	NA	No	1	271	NS	NS	271	0	271	0	0	NS	NS	NS	0
Bejon P	2005	Kenya	January 1994 - December 2001	5-<10year	1998	2	D	Retrospective	Kilifi District Hospital, Kilifi	Kilifi	Rural district hospital	District	District	Children	NS		801	Blood + CSF	Blood/other	E-test	NCCLS	2003	NA	No	1	296	NS	NS	296	0	296	0	0	NS	NS	NS	0
Milledge J	2005	Malawi	January 1996 - December 2001	5-<10year	1999	2	C	Retrospective	Queen Elizabeth Central Hospital, Blantyre	Blantyre	District referral hospita	District	District	Children	NS		784	Blood + CSF	Blood/other	Disk diffusion	NCCLS	1993	NA	No	0	110	NS	NS	28	0	29	0	0	NS	NS	NS	0
Feasey NA	2015	Malawi	January 1998 - December 2000	2-<5year	1999	2	B	Retrospective	Queen Elizabeth Central Hospital, Blantyre	Blantyre	District referral hospital	District	District	Children and adults	Prevalence 22%		167028 (all periods)	Blood + CSF	Blood/other	Disk diffusion + E-test to confirm resistance to ciprofloxacine or ceftriaxone	BSAC	2015	Y	Yes	1	1817	1817	369	1817	0	1817	0	0	0	NS	NS	NS
Tam PY	2019	Malawi	1998 - 2002	5-<10year	2000	2	D	Retrospective	Queen Elizabeth Central Hospital, Blantyre	Blantyre	District referral hospital	District	District	Children	NS		89643 (all periods)	Blood	Blood	Disk diffusion	BSAC	2019	N	No	1	1644	NS	NS	41	0	1070	1	NS	NS	NS	NS	10
Ogunsola FT	2009	Nigeria	April - August 2000	<1year	2000	2	E	Prospective	Lagos University Teaching Hospital	Lagos	University hospital	Tertiary	Tertiary	Adults	100% of NTS	1	97	Blood	Blood	Disk diffusion	NCCLS	NS	NA	No	0	10	NS	NS	NS	NS	14	0	NS	NS	NS	0	NS
Gbadoé AD	2008	Togo	1995 - 2004	≥10year	2000	2	D	Retrospective	University Hospital Tokoin, Lomé	Lomé	University hospital	Tertiary	Tertiary	Children	Clinical suscpicion in 38.6% of children	1	60	Blood	Blood	Disk diffusion	Recommandations de la Société francaise de microbiologie	NS	NA	No	1	60	NS	NS	60	0	60	0	0	NS	NS	NS	0
Vandenberg O	2010	DR Congo	January 2002 - December 2006	5-<10year	2004	3	B	Retrospective	Children’s Hospital of Lwiro	Lwiro	District referral hospital	District	District	Children	NS		1567	Blood	Blood	Disk diffusion + Vitek 2	CLSI	2005	NA	No	1	191	NS	NS	191	0	191	9	8	NS	9	NS	8
Lunguya O	2013	DR Congo	April 2007 - January 2011	5-<10year	2009	3	B	Prospective	Health care facilities in 7 provinces of DR Congo	Multicentric	Multicentric (hospital based)	Multicenter	Mix	Children and adults	Prevalence 1.2-1.6%		9634	Blood	Blood	Vitek II system + E-test for nalidixic acid, ciprofloxacin, chloramphenicol and azithromycin + double disk method for ESBL confirmation	CLSI	2012	Y	Yes	1	233	233	188	233	5	233	10	0	10	10	NS	NS
Ikumapayi UN	2007	Gambia	August 2000 - April 2004	2-<5year	2002	3	D	Retrospective	NS	Not specified	NS			Children	NS		62	Blood	Blood	Disk diffusion + E-test	NCCLS	2004	NA	No	1	62	NS	NS	62	0	62	0	NS	NS	0	NS	0
Darboe S	2019	Gambia	January 2005 - December 2015	≥10year	2010	3	D	Retrospective	Clinical Services Department (CSD) of the Medical Research Council (MRC) Unit The Gambia (MRCG) at the London School of Hygiene and Tropical Medicine, Banjul	Banjul	District referral hospital	District	District	Children and adults	NS		15818	Blood	Blood	Disk diffusion	CLSI	2015	N	No	1	97	NS	NS	97	0	97	1	0	0	0	NS	1
Gross U	2011	Ghana	July 2001 - April 2002 AND July - September 2009	5-<10year	2002	3	D	Prospective	Hospital Eikwe, Assis Foso and Nkawkaw	Multicentric	Multicentric (hospital based)	Multicenter	District		NS		667	Blood	Blood	Disk diffusion	NCCLS	2000	NA	No	0	49	NS	NS	NS	NS	49	0	0	NS	NS	NS	0
Nielsen MV	2012	Ghana	September 2007 - July 2009	2-<5year	2008	3	C	Prospective	Agogo Presbyterian Hospital, Asante	Asante	District referral hospital	District	District	Children	NS		1196	Blood	Blood	Disk diffusion + E-test for ciprofloxacin	CLSI	2011	NA	No	1	129	98	75	108	0	127	2	NS	NS	2	NS	2
Eibach D	2016	Ghana	September 2007 - July 2009 AND February 2010 - May 2012	5-<10year	2010	3	C	Prospective	Agogo Presbyterian Hospital, Asante	Asante	District referral hospital	District	District	Children	NS		4694	Blood	Blood	Disc diffusion + E-test for ciprofloxacin	CLSI	2013	Y	Yes	1	196	188	126	NS	NS	198	13	0	13	NS	NS	NS
Eibach D	2016	Ghana	September 2007 - July 2009 AND January 2010 - December 2012	5-<10year	2010	3	C	Prospective	Agogo Presbyterian Hospital, Asante	Asante	District referral hospital	District	District	Children and adults	NS		7172	Blood	Blood	Vitek 2 system + double disk method for ESBL confirmation	EUCAST	2015	N	No	1	215	NS	NS	215	0	215	14	NS	NS	NS	NS	14
Kariuki S	2005	Kenya	2001 - 2003	2-<5year	2002	3	D	Retrospective	NS	Not specified				Adults	NS		342 (both periods)	Blood	Blood	Disk diffusion + E-test	NCCLS	2002	Unclear	No	1	72	NS	NS	72	4	72	3	0	NS	3	NS	NS
Kariuki S	2006	Kenya	March 2002 - May 2005	2-<5year	2003	3	C	Prospective	Kenyatta National Hospital and a private hospital, Nairobi	Nairobi	Tertiary referral hospital + private hospital	Tertiary	Tertiary	Children	NS		332	Blood	Blood	Disk diffusion + E-test	CLSI	2002	NA	No	1	198	NS	NS	198	0	198	0	0	NS	NS	NS	0
Kariuki S	2006	Kenya	2002 - 2005	2-<5year	2004	3	D	Retrospective	Kilifi District Hospital, Kilifi	Kilifi	Rural district hospital	District	District	Children	NS		336 (both periods)	Blood	Blood	Disk diffusion + E-test	NCCLS	2002	NA	No	1	65	NS	NS	65	0	65	0	0	NS	NS	NS	0
Tabu C	2012	Kenya	2006 - 2009	2-<5year	2008	3	C	Prospective	Lwak Hospital in Asembo (and Tabitha Clinic in Kibera)	Asembo	Multicentric (population based approach) in district referral hospitals	Population-based	Population-based	Children and adults	42.9% of tested patients	1	400019 (+38333)	Blood	Blood	Disk diffusion	CLSI	2009	NA	No	0	60	45	36	45	0	45	8	1	NS	8	NS	1
Feasey NA	2015	Malawi	January 2001 - December 2010	≥10year	2006	3	B	Retrospective	Queen Elizabeth Central Hospital, Blantyre	Blantyre	District referral hospital	District	District	Children and adults	Prevalence 17.9%		167028 (all periods)	Blood + CSF	Blood/other	Disk diffusion + E-test to confirm resistance to ciprofloxacine or ceftriaxone	BSAC	2015	Y	Yes	1	7508	7508	5646	7508	13	7508	20	20	0	NS	NS	NS
Tam PY	2019	Malawi	2003 - 2012	≥10year	2008	3	D	Retrospective	Queen Elizabeth Central Hospital, Blantyre	Blantyre	District referral hospital	District	District	Children	NS		89643 (all periods)	Blood	Blood	Disk diffusion	BSAC	2019	N	No	1	2037	NS	NS	1637	5	2019	9	NS	NS	NS	NS	10
Mandomando I	2009	Mozambique	1 May 2001 - 30 April 2006	5-<10year	2004	3	C	Prospective	Manhiça district hospital, Manhiça	Manhiça	District referral hospital	District	District	Children	Prevalence 23.6%		19896	Blood	Blood	Disk diffusion	CLSI	2006	NA	No	1	401	NS	NS	48	0	307	8	0	NS	8	NS	0
Fashae K	2010	Nigeria	2004 - 2005	2-<5year	2005	3	D	Prospective	7 major hospitals and a private diagnostic laboratory in Ibadan	Asante	Multicentric (hospital based)	Multicenter	Mix	Children and adults	NS		911	Blood	Blood	Broth microdilution with Sensititre	EUCAST	NS	NA	No	0	32	NS	NS	32	0	32	1	1	0	1	NS	1
Seydi M	2008	Senegal	1 January 1996 - 31 December 2005	≥10year	2001	3	D	Retrospective	Dakar University Hospital, Dakar	Dakar	University hospital	Tertiary	Tertiary		Study in HIV patients	1	6732	Blood	Blood	Disk diffusion	Recommandations de la Société francaise de microbiologie	NS	NA	No	1	62	NS	NS	62	0	62	0	0	NS	NS	NS	0
Keddy KH	2009	South Africa	2006 - 2007	2-<5year	2007	3	D	Retrospective	Hospitals in Gauteng Province	Gauteng Province	Multicenter study (hospital based)	Multicenter	District	Children and adults	93% of tested NTS	1	1410	"Normally sterile body sites"	Blood/other	E-test + double disk diffusion for ESBL detection	NS	NS	NA	No	1	652	NS	NS	NS	NS	555	3	3	NS	NS	NS	3
Keddy KH	2015	South Africa	2003 - 2013	≥10year	2008	3	D	Retrospective	Health facilities in South Africa	Multicentric	Multicentric (hospital-based)	Multicenter	Mix	Children and adults	75.6% of tested NTS meningitis	1	8462	CSF	Blood/other	E-test + double disk diffusion for ESBL detection	NS	NS	N	No	1	247	NS	NS	247	36	247	56	NS	NS	NS	NS	56
Keddy KH	2017	South Africa	2003 - 2013	≥10year	2008	3	D	Retrospective	Hospitals in Gauteng Provinge	Gauteng Province	Multicentric (hospital-based)	Multicenter	District	Children and adults	87% of tested NTS BSI	1	4886	"Normally sterile body sites"	Blood/other	E-test + double disk diffusion for ESBL detection	NS	NS	Y	Yes	1	4347	NS	NS	4347	474	4347	1223	86	1137	NS	NS	NS
Babirekere-Ir. E	2006	Uganda	September 2001 - November 2001	<1year	2001	3	D	Prospective	Mulago Hospital, Kampala	Kampala	Tertiary university hospital	Tertiary	Tertiary	Children	18.6% of children with BSI	0	134	Blood	Blood	Disk diffusion	NS	NS	NA	No	0	15	NS	NS	15	0	15	0	0	NS	NS	NS	0
Mayanja BN	2010	Uganda	Janaury 1996 - December 2007	≥10year	2002	3	D	Prospective	25 villages in rural southwest Uganda	Southwest Uganda	Population-based cohort	Population-based	Population-based	Adults	77% of included patients	1	759	Blood	Blood	Disk diffusion + E-test	NS	NS	NA	No	0	42	NS	NS	8	1	41	0	0	NS	NS	NS	0
Marks	2017	Burkina Faso	April 2012 - September 2013	1-<2year	2013	4	C	Prospective	Nioko II and Polesgo (Ouagadougou)	Ouagadougou	NS			Children and adults	NS		1674	Blood	Blood	Disk diffusion	CLSI	2013	N	No	0	14	14	10	14	0	14	1	NS	NS	NS	NS	1
Maltha J	2014	Burkina Faso	July 2012 - July 2013	1-<2year	2013	4	B	Prospective	Centre Médical avec Antenne chirurgicale Saint Camille and urban health center Nanoro	Nanoro	Multicentric (health center and hospital)	Multicenter	District	Children	1% of included children	0	711	Blood (+CSF: but NTS for which AST reported are only from blood)	Blood	Disk diffusion + E-test + double disk for ESBL confirmation	CLSI	2013	Y	Yes	0	21	21	19	21	1	21	1	0	1	1	NS	NS
Kalonji LM	2015	DR Congo	January 2011 - December 2014	2-<5year	2013	4	B	Prospective	Kinshasa university hospital, 2 other hospitals and 6 health centers in Kinshasa; Referral hospitals Bwamanda and Kisantu; University hospital Kisangani	Multicentric	Multicentric (hospital based)	Multicenter	Mix	Children and adults	Prevalence 1.1%		14110	Blood	Blood	Disk diffusion + E-test + double disk method for ESBL confirmation	CLSI	2015	Y	Yes	1	840	776	659	776	49	776	15	0	15	NS	NS	NS
Mitiku H	2019	Ethiopia	June 2017 - June 2018	1-<2year	2018	4	D	Prospective	Hiwot Fana Specialized University Hospital, Jugal Hospital (both in Harar) and Dilchora Hospital (Dire Dawa)	Harar & Dire Dawa	Multicentric (hospital-based)	Multicenter	Mix	Adults	Study in HIV patients	1	170	Blood	Blood	Disk diffusion	CLSI	2015	Y	Yes	0	17	NS	NS	17	7	17	10	4	1	10	NS	NS
Marks	2017	Ghana	March 2010 - May 2012	2-<5year	2011	4	C	Prospective	Agogo Presbyterian Hospital, Asante	Asante	NS			Children and adults	NS		2651	Blood	Blood	Disk diffusion	CLSI	2013	N	No	1	59	59	38	59	0	59	2	NS	NS	NS	NS	2
Labi AK	2014	Ghana	January 2010 - December 2013	2-<5year	2012	4	D	Retrospective	Korle-Bu Teaching Hospital, Accra	Accra	Tertiary university hospital	Tertiary	Tertiary		NS		23708	Blood	Blood	Disk diffusion	CLSI	2012	N	No	1	115	NS	NS	99	6	135	1	0	0	0	NS	1
Oneko M	2015	Kenya	July 2009 - December 2013	5-<10year	2011	4	D	Prospective	3 malaria vaccine trial study clinics in Siaya County, 97% patients with blood culture were admitted to Siaya District Hospital	Siaya County	Multicentric (health centers and predominantly hospital based)	Multicenter	District	Children	16.7% of NTS	0	847	Blood	Blood	Disk diffusion	CLSI	2011	N	No	1	102	NS	NS	102	17	102	1	NS	NS	NS	NS	1
Kariuki S	2019	Kenya	January 2013 - December 2017	5-<10year	2015	4	D	Prospective	3 outpatient clinics in Mukuru informal settlement, Nairobi	Nairobi	Multicentric (health centers)	Multicenter	District	Children	NS		4150	Blood	Blood	Disk diffusion + E-test	CLSI	2017	N	No	1	101	NS	NS	101	15	101	6	NS	NS	NS	NS	6
Feasey NA	2015	Malawi	January 2011 - December 2014	2-<5year	2013	4	B	Retrospective	Queen Elizabeth Central Hospital, Blantyre	Blantyre	District referral hospital	District	District	Children and adults	Prevalence 17.9%		167028 (all periods)	Blood + CSF	Blood/other	Disk diffusion + E-test to confirm resistance to ciprofloxacine or ceftriaxone	BSAC	2015	Y	Yes	1	656	656	439	656	3	656	0	0	0	NS	NS	NS
Tam PY	2019	Malawi	2013 - 2017	5-<10year	2015	4	D	Retrospective	Queen Elizabeth Central Hospital, Blantyre	Blantyre	District referral hospital	District	District	Children	NS		89643 (all periods)	Blood	Blood	Disk diffusion	BSAC	2019	N	No	1	303	NS	NS	302	3	303	0	NS	NS	NS	NS	10
Preziosi M	2015	Mozambique	September 2011 - October 2012 AND July 2013 - March 2014	2-<5year	2012	4	D	Prospective	Maputo Central Hospital, Maputo	Maputo	National referral hospital	Tertiary	Tertiary	Adults	23.1% of enrolled patients	1	841	Blood	Blood	Disk diffusion + Vitek II for confirmation + double disk method for ESBL confirmation	CLSI	2012	N	No	0	10	10	9	10	4	10	1	NS	NS	NS	NS	1
Moon TD	2013	Mozambique	April - September 2012	<1year	2012	4	D	Prospective	Namacurra, Inhassunge and Coalane Health Center, Zambézia Province	Zambézia Province	Multicentric (health centers)	Multicenter	District	Adults	Study in HIV patients	1	258	Blood	Blood	Disk diffusion	CLSI	2012	N	No	0	30	NS	NS	30	0	30	4	NS	NS	1	NS	4
Msemo OA	2019	Tanzania	August 2008 - April 2016	5-<10year	2012	4	B	Prospective	Korogwe District Hospital, Korogwe	Korogwe	District referral hospital	District	District	Children	3.2% of included and tested 0% of children with NTS BSI	0	6741	Blood	Blood	Disk diffusion + E-test for ciprofloxacin	BSAC	2001	Y	Yes	0	42	29	12	32	0	32	0	0	0	NS	NS	NS

## Sheet: S Tm meta-analysis
Firstauthor	Publicationyear	Country	Studyperiod	Midyear	Period	Grade	Studydesign	Studysite	Place	Studysetting	Studypopulation	Samplesize	Source	ASTmethod	Criteria	Editioncriteria	DCSdefined	nNTSover50	nNTS	nNTS_MDR	MDR	nNTS_C3G	C3G	nNTS_FQNS	FQNS	FQR	DCS	NALR	CIPR_NS
Kariuki S	2006	Kenya	1994 - 2005	2000	2	D	Retrospective	Kilifi District Hospital	Kilifi	Rural district hospital	Children	336	Blood	Disk diffusion + E-test	NCCLS	2002	NA	1	114			114	0	114	0	0			0
Graham SM	2000	Malawi	February 1996 - April 1998	1997	2	C	Retrospective	Queen Elizabeth Central Hospital, Blantyre	Blantyre	District referral hospital	Children	311	Blood	Disk diffusion	NCCLS	1993	NA	1	234	234	0
Walsh AL	2000	Malawi	September 1996 - August 1997	1997	2	C	Prospective	Queen Elizabeth Central Hospital, Blantyre	Blantyre	District referral hospital	Children	10508	Blood	Disk diffusion	NCCLS	1993	NA	1	107	104	0
Gordon MA	2001	Malawi	December 1997 - November 1998	1998	2	C	Prospective	Queen Elizabeth Central Hospital, Blantyre	Blantyre	District referral hospital	Children	9298	Blood	Disk diffusion	NCCLS	1993	NA	1	128	128	0
Feasey NA	2015	Malawi	January 1998 - December 2000	1999	2	B	Retrospective	Queen Elizabeth Central Hospital, Blantyre	Blantyre	District referral hospital	Children and adults	167028 (all periods)	Blood + CSF	Disk diffusion + E-test to confirm resistance to ciprofloxacine or ceftriaxone	BSAC	NS	Y	1	1191	1191	23	1191	0	1191	0	0	0
Gbadoé AD	2008	Togo	1995 - 2004	2000	2	D	Retrospective	University Hospital Tokoin, Lomé	Lomé	University hospital	Children	60	Blood	Disk diffusion	Recommandations de la Société francaise de microbiologie	NS	NA	0	19			19	0	19	0	0			0
Vandenberg O	2010	DR Congo	January 2002 - December 2006	2004	3	B	Retrospective	Children’s Hospital of Lwiro	Lwiro	District referral hospital	Children	1567	Blood	Disk diffusion + Vitek 2	CLSI	2005	NA	1	133			133	0	133	6	5		6	5
Lunguya O	2013	DR Congo	April 2007 - January 2011	2009	3	B	Prospective	Health care facilities in 7 provinces of DR Congo	Multicentric	Multicentric	Children and adults	9634	Blood	Vitek II system + E-test for nalidixic acid, ciprofloxacin, chloramphenicol and azithromycin + double disk method for ESBL confirmation	CLSI	2012	Y	1	184	184	160	184	4	184	9	0	9	9	0
Eibach D	2016	Ghana	September 2007 - July 2009 AND February 2010 - May 2012	2010	3	C	Prospective	Agogo Presbyterian Hospital	Agogo	District referral hospital	Children	4694	Blood	Disc diffusion + E-test for ciprofloxacin	CLSI	2013	Y	1	129	129	108			129	3	0	3
Kariuki S	2006	Kenya	March 2002 - May 2005	2003	3	C	Prospective	Kenyatta National Hospital and a private hospital, Nairobi	Nairobi	Tertiary referral hospital + private hospital	Children	332	Blood	Disk diffusion + E-test	CLSI	2002	NA	1	104			104	0	104	0	0			0
Muthumbi E	2015	Kenya	August 1998 - December 2014	2006	3	E	Retrospective	Kilifi District Hospital	Kilifi	District referral hospital	Children and adults	98600	Blood + CSF	Broth microdilution with Microscan	CSLI	2015	NA	1	152			152	20
Tabu C	2012	Kenya	2006 - 2009	2008	3	C	Prospective	Lwak Hospital in Asembo	Asembo	District referral hospital	Children and adults	400019	Blood	Disk diffusion	CLSI	2009	NA	1	60	45	36	45	0	45	8	1		8	1
Feasey NA	2015	Malawi	January 2001 - December 2010	2006	3	B	Retrospective	Queen Elizabeth Central Hospital, Blantyre	Blantyre	District referral hospital	Children and adults	167028 (all periods)	Blood + CSF	Disk diffusion + E-test to confirm resistance to ciprofloxacine or ceftriaxone	BSAC	NS	Y	1	6062	6062	4857	6062	12	6062	11	11	0
Tapia MD	2015	Mali	1 July 2002 - 30 June 2014	2008	3	D	Prospective	Hôpital Gabriel Touré, Bamako	Bamako	Tertiary referral hospital	Children	26126	Blood + CSF + synovial + pleural + peritoneal fluids	Disk diffusion	NS	NS	N	1	221			178	0
Mandomando I	2009	Mozambique	1 May 2001 - 30 April 2006	2004	3	C	Prospective	Manhic¸district hospital	Manhiç	District referral hospital	Children	19896	Blood	Disk diffusion	CLSI	2006	NA	1	263			38	0	208	0	0		5	0
Seydi M	2008	Senegal	1 January 1996 - 31 December 2005	2001	3	D	Retrospective	Dakar University Hospital	Dakar	University hospital	NS	6732	Blood	Disk diffusion	Recommandations de la Société francaise de microbiologie	NS	NA	0	11			11	0	11	0	0			0
Keddy KH	2009	South Africa	2006 - 2007	2007	3	D	Retrospective study	Clinics in Gauteng Province	Gauteng Province	Multicenter study	Children and adults	1410	Blood	E-test + double disk diffusion for ESBL detection	NS	NS	NA	1	652					555	3	0			0
Keddy KH	2017	South Africa	2003 - 2013	2008	3	D	Retrospective	Hospitals in Gauteng Provinve	Gauteng Province	Multicentric (hospital-based)	Children and adults	4886	"Normally sterile body sites"	E-test + double disk diffusion for ESBL detection	NS	NS	Y	1	2420			2420	324	2420	847	63	784
Keddy KH	2015	South Africa	2003 - 2013	2008	3	D	Retrospective	Health facilities in South Africa	Multicentric	Multicentric (hospital-based)	Children and adults	8462	CSF	E-test + double disk diffusion for ESBL detection	NS	NS	N	1	104			104	9	104	30				30
Blomberg B	2005	Tanzania	August 2001 - August 2002	2002	3	D	Prospective	Pediatric Department at Muhimbili National Hospital, Dar Es Salaam	Dar Es Salaam	Tertiary hospital	Children	1798	Blood	Disk diffusion, ESBL confirmed with CTX - CTX + C / CAZ - CAZ + C / E-test	NCCLS	1997	NA	0	15			15	0
Bachou H	2006	Ugunda	September 2003 - November 2003 AND September 2004 - December 2004	2004	3	E	Prospective	Mulago Hospital, Kampala	Kampala	Tertiary university hospital	Children	445	Blood	Disk diffusion	NCCLS	2003	NA	0	19			21	2
Kalonji LM	2015	DR Congo	January 2011 - December 2014	2013	4	B	Prospective	Kinshasa university hospital, 2 other hospitals and 6 health centers in Kinshasa; Referral hospitals Bwamanda and Kisantu; University hospital Kisangani	Multicentric	Multicentric	Children and adults	14110	Blood	Disk diffusion + E-test + double disk method for ESBL confirmation	CLSI	2015	Y	1	386	386	348	776	49	776	8	0	8
Feasey NA	2015	Malawi	January 2010 - December 2014	2012	4	B	Retrospective	Queen Elizabeth Central Hospital, Blantyre	Blantyre	District referral hospital	Children and adults	167028 (all periods)	Blood + CSF	Disk diffusion + E-test to confirm resistance to ciprofloxacine or ceftriaxone	BSAC	NS	Y	1	564	564	417	564	2	564	0	0	0
Moon TD	2013	Mozambique	April - September 2012	2012	4	D	Prospective	Namacurra, Inhassunge and Coalane Health Center	Multicentric	Multicentric	Adults	258	Blood	Disk diffusion	CLSI	2012	N	0	26			26	0	26	4			1	4

## Sheet: S Ent meta-analysis
Firstauthor	Publicationyear	Country	Studyperiod	Midyear	Period	Grade	Studydesign	Studysite	Place	Studysetting	Studypopulation	Samplesize	Source	ASTmethod	Criteria	Editioncriteria	DCSdefined	nNTSover50	nNTS	nNTS_MDR	MDR	nNTS_C3G	C3G	nNTS_FQNS	FQNS	FQR	DCS	NALR	CIPR_NS
Kariuki S	2006	Kenya	1994 - 2005	2000	2	D	Retrospective	Kilifi District Hospital	Kilifi	Rural district hospital	Children	336	Blood	Disk diffusion + E-test	NCCLS	2002	NA	1	128			128	0	128	0	0			0
Gordon MA	2001	Malawi	December 1997 - November 1998	1998	2	C	Prospective	Queen Elizabeth Central Hospital, Blantyre	Blantyre	District referral hospita	Children	9298	Blood	Disk diffusion	NCCLS	1993	NA	0	22	22	0
Feasey NA	2015	Malawi	January 1998 - December 2000	1999	2	B	Retrospective	Queen Elizabeth Central Hospital, Blantyre	Blantyre	District referral hospital	Children and adults	167028 (all periods)	Blood + CSF	Disk diffusion + E-test to confirm resistance to ciprofloxacine or ceftriaxone	BSAC	NS	Y	1	512	512	334	512	0	512	0	0	0
Gbadoé AD	2008	Togo	1995 - 2004	2000	2	D	Retrospective	University Hospital Tokoin, Lomé	Lomé	University hospital	Children	60	Blood	Disk diffusion	Recommandations de la Société francaise de microbiologie	NS	NA	0	32			32	0	32	0	0			0
Vandenberg O	2010	DR Congo	January 2002 - December 2006	2004	3	B	Retrospective	Children’s Hospital of Lwiro	Lwiro	District referral hospital	Children	1567	Blood	Disk diffusion + Vitek 2	CLSI	2005	NA	0	49			49	0	49	3	3		3	3
Lunguya O	2013	DR Congo	April 2007 - January 2011	2009	3	B	Prospective	Health care facilities in 7 provinces of DR Congo	Multicentric	Multicentric	Children and adults	9634	Blood	Vitek II system + E-test for nalidixic acid, ciprofloxacin, chloramphenicol and azithromycin + double disk method for ESBL confirmation	CLSI	2012	Y	0	42	42	25	42	0	42	0	0	0	0	0
Ikumapayi UN	2007	Gambia	August 2000 - April 2004	2002	3	D	Retrospective	NS	Not specified	NS	Children	62	Blood	Disk diffusion + E-test	NCCLS	2004	NA	0	50			50	0	50	0	0		0	0
Eibach D	2016	Ghana	September 2007 - July 2009 AND February 2010 - May 2012	2010	3	C	Prospective	Agogo Presbyterian Hospital	Agogo	District referral hospital	Children	4694	Blood	Disc diffusion + E-test for ciprofloxacin	CLSI	2013	Y	0	19	19	2			19	10	0	10
Kariuki S	2006	Kenya	March 2002 - May 2005	2003	3	C	Prospective	Kenyatta National Hospital and a private hospital, Nairobi	Nairobi	Tertiary referral hospital + private hospital	Children	332	Blood	Disk diffusion + E-test	CLSI	2002	NA	1	65			65	0	65	0	0			0
Muthumbi E	2015	Kenya	August 1998 - December 2014	2006	3	E	Retrospective	Kilifi District Hospital	Kilifi	District referral hospital	Children and adults	98600	Blood + CSF	Broth microdilution with Microscan	CSLI	2015	NA	1	160			160	0
Feasey NA	2015	Malawi	January 2001 - December 2010	2006	3	B	Retrospective	Queen Elizabeth Central Hospital, Blantyre	Blantyre	District referral hospital	Children and adults	167028 (all periods)	Blood + CSF	Disk diffusion + E-test to confirm resistance to ciprofloxacine or ceftriaxone	BSAC	NS	Y	1	1003	1003	615	1003	0	1003	5	5	0
Tapia MD	2015	Mali	1 July 2002 - 30 June 2014	2008	3	D	Prospective	Hôpital Gabriel Touré, Bamako	Bamako	Tertiary referral hospital	Children	26126	Blood + CSF + synovial + pleural + peritoneal fluids	Disk diffusion	NS	NS	N	1	244			55	10
Mandomando I	2009	Mozambique	1 May 2001 - 30 April 2006	2004	3	C	Prospective	Manhic¸district hospital	Manhiç	District referral hospital	Children	19896	Blood	Disk diffusion	CLSI	2006	NA	1	101					84	0	0		3	0
Fashae K	2010	Nigeria	2004 - 2005	2005	3	D	Prospective	7 major hospitals and a private diagnostic laboratory in Ibadan	Multicentric	Multicentric	Adults and children	911	Blood	Broth microdilution with Sensititre	EUCAST	NS	NA	0	13			13	0	13	1	1	0	1	1
Seydi M	2008	Senegal	1 January 1996 - 31 December 2005	2001	3	D	Retrospective	Dakar University Hospital	Dakar	University hospital	NS	6732	Blood	Disk diffusion	Recommandations de la Société francaise de microbiologie	NS	NA	0	38			38	0	38	0	0			0
Keddy KH	2017	South Africa	2003 - 2013	2008	3	D	Retrospective	Hospitals in Gauteng Provinve	Gauteng Province	Multicentric (hospital-based)	Children and adults	4886	"Normally sterile body sites"	E-test + double disk diffusion for ESBL detection	NS	NS	Y	1	1149			1149	7	1149	349	5	344
Keddy KH	2015	South Africa	2003 - 2013	2008	3	D	Retrospective	Health facilities in South Africa	Multicentric	Multicentric (hospital-based)	Children and adults	8462	CSF	E-test + double disk diffusion for ESBL detection	NS	NS	N	1	66			66	1	66	14				14
Blomberg B	2005	Tanzania	August 2001 - August 2002	2002	3	D	Prospective	Pediatric Department at Muhimbili National Hospital, Dar Es Salaam	Dar Es Salaam	Tertiary hospital	Children	1798	Blood	Disk diffusion, ESBL confirmed with CTX - CTX + C / CAZ - CAZ + C / E-test	NCCLS	1997	NA	0	19			19	0
Babirekere-Iriso E	2006	Uganda	September 2001 - November 2001	2001	3	D	Prospective	Mulago Hospital, Kampala	Kampala	Tertiary university hospital	Children	134	Blood	Disk diffusion	NS	NS	NA	0	10			10	0	10	0	0			0
Kalonji LM	2015	DR Congo	January 2011 - December 2014	2013	4	B	Prospective	Kinshasa university hospital, 2 other hospitals and 6 health centers in Kinshasa; Referral hospitals Bwamanda and Kisantu; University hospital Kisangani	Multicentric	Multicentric	Children and adults	14110	Blood	Disk diffusion + E-test + double disk method for ESBL confirmation	CLSI	2015	Y	1	391	391	311	391	0	391	7	0	7
Oneko M	2015	Kenya	July 2009 - December 2013	2011	4	D	Prospective study	3 malaria vaccine trial study clinics in Siaya County, 97% patients with blood culture were admitted to Siaya District Hospital	Siaya district	Multicentric	Children	847	Blood	Disk diffusion	CLSI	2011	N	0	30			30	0	30	0				0
Feasey NA	2015	Malawi	January 2010 - December 2014	2012	4	B	Retrospective	Queen Elizabeth Central Hospital, Blantyre	Blantyre	District referral hospital	Children and adults	167028 (all periods)	Blood + CSF	Disk diffusion + E-test to confirm resistance to ciprofloxacine or ceftriaxone	BSAC	NS	Y	1	66	66	15	66	1	66	0	0	0

## Sheet: Legend data extraction
Abbreviation	Full		Numbers in italic were calculated based on the reported percentages
AMK	amikacin
AMP	ampicillin
AMX	amoxicilline
AST	antibiotic susceptibility testing
AUG	augmentin = amoxiclav
AZI	azithromycin
AZT	aztreonam
C1G	first generation cefalosporins
C3G	third generation cephalosporins
CAC	co-amoxiclav
CAZ	ceftazidime
CBC	carbenicillin
CFC	cefaclor
CFP	cefepim
CFU	cefuroxime
CFZ	cefazolin
CIP	ciprofloxacin
CLR	chloramphenicol
CLS	colistin
CTR	ceftriaxone
CTX	cefotaxime
DCS	decreased ciprofloxacin resistance
DOX	doxycycline
ERY	erythromycine
GEN	gentamicine
IM	Intramuscular
IM	intermediate
IPM	imipenem
ISP	isepamicin
IV	Intravenous
KAN	kanamycine
MER	meropenem
MEZ	mezlocillin
NAL	nalidixic acid
NMC	neomycin
NOX	norfloxacin
NS	not specified
NTF	nitrofurantoin
OFX	ofloxacin
OX	oxacilline
PCN	penicilline
PEF	pefloxacine
PO	Per os
R	resistance/resistant
SBT	sulbactam
SIS	sisomicin
SMC	streptomycine
SMX	sulfamethoxazole
SPM	spectinomycine
SUL	sulfonamides
SUX	sulfisoxazole
SXT	co-trimoxazole/ trimethoprim-sulfamethoxazole
TCN	tetracycline
TMP	trimethoprim
TOB	tobramycine
ID	infectious diseases
UTI	urinary tract infection
US	United States
min	minimum
AIDS	Acquired immunodeficiency syndrome
Pip-tazo	piperacillin - tazobactam
clinda	clindamycin
RCT	randomised clinical trial
AE	adverse event
MDR	multidrug resistance

## Sheet: Legend meta-analysis
Midyear	Middle year of study period, rounded to the most recent year
Time period	Until 1990=1; 1991-2000=2; 2001-2010=3; >2010=4
nNTSover50	>50 NTS for which data available: 0=NO, 1=YES
HIVover20	HIV prevalence in included patients >20%: 0=NO, 1=YES
Blank field	No data available
MDR	Multidrug resistance
C3G	Third generation cephalosporins
FQNS	Fluoroquinolone non-susceptibility
FQR	Fluoroquinolone resistance
DCS	Decreased ciprofloxacin susceptibility
NALR	Nalidixic acid resistance
PEFR	Pefloxacin resistance
CIPR_NS	Ciprofloxacin resistance, not specified if DCS or FQR
nNTS_FQNS	Number of isolates for which data from fluoroquinolone susceptibility testing available
nNTS_C3G	Number of isolates for which data from third generation cephalosporin susceptibility testing available
nNTS_MDR	Number of isolates for which data on multidrug resistance available
