# Supplementary material for: Invasive non-typhoidal Salmonella infections in sub-Saharan Africa: a systematic review on antimicrobial resistance and treatment
Source: BMC Med. 2020 Jul 17;18:212. doi: 10.1186/s12916-020-01652-4 (PMC7367361; doi:10.1186/s12916-020-01652-4)
Supplement: Supplementary file 3 — Additional file 3. Dataset from risk of bias assessment. [file 12916_2020_1652_MOESM3_ESM.xlsx]

## Sheet: VRAAG 1
RISK OF BIAS ASSESSMENT
Objective 1: Evolution of antimicrobial resistance of invasive non-typhoidal Salmonella in Sub-Saharan Africa
Included studies			Risk of bias domains (JBI)											MICRO checklist (Turner et al., 2019)
			Population description		Prospective study		Microbiologic methods		Sample size >200		Performance standards used		Total risk of bias	Study design	Setting	Laboratory work	Quality assurance	Bias	Results	Limitations	Grade
First author	Publication year	Pubmed ID	Comments	Y/N/UC/NA	Comments	Y/N/UC/NA	Comments	Y/N/UC/NA	Comments	Y/N/UC/NA	Comments	Y/N/UC/NA
Nesbitt A	1989	2651690	NA	Y	NA	Y	NA	Y	NTS 46	N	No compliance to international guidelines specified	N	high	Sampling strategy for blood cultures not defined	Level of hospital not defined	No international guidelines for AST specified	No EQA or accreditation mentioned	Method of deduplication not specified, but 1 isolate per patient reported	OK	No discussion of limitations	D
Georges-Courbot MC	1990	2185263	NA	Y	Retrospective case series	N	NA	Y	NTS 12	N	No compliance to international guidelines specified	N	high	OK	OK	Specimen processing, identification and AST not described in detail	No accreditation mentioned	Method of deduplication not specified, but 1 isolate per patient reported	No site of acquisition specified	No discussion of limitations	D
Lepage P	1990	2228845	NA	Y	Retrospective	N	Reference to another paper and sent to other lab, but no detailed methods	UC	NA	Y	No compliance to international guidelines specified	N	high	Sampling strategy for blood cultures not defined	Level of hospital not defined	Specimen processing, identification and AST not described in detail	EQA unclear, no accreditation mentioned	OK	OK	No discussion of limitations	D
Anglaret X	1997	9196225	No description of study population	N	Retrospective	N	Culture and identification according to "standard reference methods"	N	NA	Y	No compliance to international guidelines specified	N	high	Sampling strategy for blood cultures not defined	OK	Specimen processing, identification and AST not described in detail	No EQA or accreditation mentioned	No deduplication mentioned	No population described, site of acquisition not specified	No discussion of limitations	D
Graham SM	2000	10975008	NA	Y	Retrospective	N	NA	Y	NA	Y	NA	Y	low	OK	OK	OK	No EQA or accreditation mentioned	Method of deduplication not specified, but 1 isolate per patient reported	No site of acquisition specified	No discussion of limitations	C
Molyneux EM	2000	10824212	NA	Y	NA	Y	not mentioned	N	NTS 66	N	No compliance to international guidelines specified	N	high	Sampling strategy not defined	OK	Specimen processing, identification and AST not described	No EQA or accreditation mentioned	Deduplication unclear	No denominator and site of acquisition specified	No discussion of limitations	D
Walsh AL	2000	10783021	NA	Y	NA	Y	NA	Y	NTS 140	N	NA	Y	low	OK	OK	OK	No EQA or accreditation mentioned	Deduplication unclear	No site of acquisition specified	No discussion of limitations	C
Gordon MA	2001	11243753	NA	Y	NA	Y	NA	Y	NTS 164	N	NA	Y	low	OK	OK	OK	No EQA or accreditation mentioned	Deduplication unclear	No site of acquisition specified	No discussion of limitations	C
Bahwere P	2001	11953214	NA	Y	NA	Y	NA	Y	NTS UC: 77 or 53?	N	No compliance to international guidelines specified	N	high	OK	OK	No international guidelines for AST specified	No accreditation mentioned	Duplicate/sequential isolates used for AST reporting? - numbers in text and tables do not match	No site of acquisition specified	No discussion of limitations	E
Blomberg B	2005	15695674	NA	Y	NA	Y	NA	Y	NTS 35	N	NA	Y	moderate	OK	OK	OK	No EQA or accreditation mentioned	Method of deduplication not specified, but 1 isolate per patient reported	No site of acquisition specified	No discussion of limitations	D
Kariuki S	2005	15620824	NA	Y	Retrospective	N	NA	Y	NA	Y	NA	Y	moderate	Sampling strategy not defined	Hospital and level of hospital not specified	Specimen processing and identification not described in detail	No EQA or accreditation mentioned	No deduplication mentioned	No population described, site of acquisition not specified, no clear definition for reduced ciprofloxacin susceptibility	No discussion of limitations	D
Bejon P	2005	15905304	NA	Y	Retrospective	N	NA	Y	NA	Y	NA	Y	moderate	Sampling strategy not defined	OK	Identification methods not describes	No EQA or accreditation mentioned	No deduplication mentioned	No population described, site of acquisition not specified	OK	D
Milledge J	2005	15949198	NA	Y	Retrospective	N	NA	Y	NTS 110	N	NA	Y	low	OK	OK	OK	No EQA or accreditation mentioned	Method of deduplication not fully specified, but 1 isolate per patient reported	No site of acquisition specified	OK	C
Kariuki S	2006	16904874	NA	Y	Retrospective	N	NA	Y	NA	Y	NA	Y	moderate	OK	OK	Specimen processing and identification not described in detail	No EQA or accreditation mentioned	No deduplication mentioned	No population described, site of acquisition not specified	OK	D
Babirekere-Iriso E	2006	17132297	NA	Y	NA	Y	NA	Y	NTS 15	N	No compliance to international guidelines specified	N	high	OK	OK	No international guidelines for AST specified	No EQA or accreditation mentioned	No deduplication mentioned	OK	OK	D
Bachou H	2006	17090299	NA	Y	NA	Y	NA	Y	NTS 28 (duplicates? Denominator unclear)	N	NA	Y	high	OK	OK	OK	No EQA or accreditation mentioned	Duplicates in AST report? (19 S Tm reported but AST results for 21)	Denominator AST unclear	OK	E
Kariuki S	2006	17173674	NA	Y	NA	Y	NA	Y	NTS 198	N	NA	Y	low	OK	Study site not named but described in detail	OK	No EQA or accreditation mentioned	No deduplication mentioned	No site of acquisition specified	OK	C
Ikumapayi UN	2007	17965348	NA	Y	Retrospective	N	NA	Y	NTS 62	N	NA	Y	moderate	OK	Hospital and level of hospital not specified	OK	No accreditation mentioned	No deduplication mentioned	No site of acquisition specified, denominator AST not specified	No discussion of limitations	D
Gbadoé AD	2008	18160240	NA	Y	Retrospective	N	NA	Y	NTS 60	N	NA	Y	moderate	Sampling strategy not defined	OK	OK	No EQA or accreditation mentioned	Method of deduplication not specified, but 1 isolate per patient reported	Percentages mentioned in AST report do not correspond to round numbers of isolates, no site of acquisition specified	No discussion of limitations	D
Seydi M	2008	18093773	NA	Y	Retrospective	N	NA	Y	NTS 62	N	NA	Y	moderate	Sampling strategy not defined	OK	OK	EQA unclear, no accreditation mentioned	No deduplication mentioned	No proportions or denominators reported (only graphically), no site of acquisition specified	No discussion of limitations	D
Keddy KH	2009	19801800	Not specified	N	Retrospective	N	NA	Y	NA	Y	No compliance to international guidelines specified, no detailed description of identification	N	high	Sampling strategy and specimen types not defined	Participating centers and level of centers not mentioned	Specimen processing and identification not described in detail, no international guidelines for AST specified	No EQA or accreditation mentioned	No deduplication mentioned	No AST report per tested agent, no denominators reported	No discussion of limitations	D
Mandomando I	2009	19793081	NA	Y	NA	Y	NA	Y	NA	Y	NA	Y	low	OK	OK	OK	EQA unclear, no accreditation mentioned	Method of deduplication not specified, but 1 isolate per patient reported	OK	No discussion of limitations	C
Vandenberg O	2010	20104200	NA	Y	Retrospective	N	NA	Y	NA	Y	NA	Y	low	OK	OK	OK	No accreditation mentioned	OK	No site of acquisition specified	No discussion of limitations	B
Fashae K	2010	20818100	NA	Y	NA	Y	NA	Y	NTS 32	N	Version of international guidelines not specified	Y	moderate	OK	Participating centers and level of centers not mentioned	Version of international guidelines for AST not specified	No EQA or accreditation mentioned	No deduplication mentioned	No site of acquisition specified	No discussion of limitations	D
Mayanja BN	2010	20406428	NA	Y	NA	Y	NA	Y	NTS 42	N	No compliance to international guidelines specified	N	high	OK	OK	No international guidelines for AST specified	No accreditation mentioned	No deduplication mentioned	No site of acquisition specified	OK	D
Gross U	2011	22000360	Not specified	N	NA	Y	NA	Y	NTS 49	N	NA	Y	moderate	OK	Level of hospitals not defined	OK	No accreditation mentioned	No deduplication mentioned	No denominator and site of acquisition specified	No discussion of limitations	D
Tabu C	2012	22363591	NA	Y	NA	Y	NA	Y	NTS 67	N	NA	Y	low	OK	OK	OK	No EQA or accreditation mentioned	No deduplication mentioned	No site of acquisition specified	OK	C
Nielsen MV	2012	22970162	NA	Y	NA	Y	NA	Y	NTS 129	N	NA	Y	low	OK	OK	OK	No EQA or accreditation mentioned	No deduplication mentioned	No site of acquisition specified	OK	C
Lunguya O	2013	23516651	NA	Y	NA	Y	NA	Y	NA	Y	NA	Y	low	OK	Participating centers and level of centers not mentioned	OK	No accreditation mentioned	OK	No site of acquisition specified	OK	B
Moon TD	2013	24386229	NA	Y	NA	Y	NA	Y	NTS 39	N	DCS not defined despite revised breakpoints	N	moderate	OK	OK	DCS not defined despite revised breakpoints	No EQA or accreditation mentioned	No deduplication mentioned	No site of acquisition specified	OK	D
Maltha J	2014	24551225	NA	Y	NA	Y	NA	Y	NTS 21	N	NA	Y	low	OK	OK	OK	No accreditation mentioned	Method of deduplication not specified, but 1 isolate per patient reported	No site of acquisition specified	OK	B
Labi AK	2014	25528352	not specified	N	Retrospective	N	NA	Y	NTS 115	N	DCS not defined despite revised breakpoints	N	moderate	Sampling strategy not defined	OK	Specimen processing and identification not described in detail, DCS not defined despite revised breakpoints	No EQA or accreditation mentioned	OK	No site of acquisition specified	OK	D
Preziosi M	2015	26242671	NA	Y	NA	Y	NA	Y	NTS 10	N	DCS not defined despite revised breakpoints	N	moderate	OK	OK	Specimen processing and identification not described in detail, DCS not defined despite revised breakpoints	No EQA or accreditation mentioned	No deduplication mentioned	No site of acquisition specified	No discussion of limitations	D
Oneko M	2015	26449946	NA	Y	NA	Y	NA	Y	NTS 102	N	DCS not defined despite more recent and revised breakpoints available	N	moderate	OK	OK	Identification not described in detail, DCS not defined despite revised breakpoints	No accreditation mentioned	No deduplication mentioned (1692 samples from 847 patients?)	OK	OK	D
Tapia MD	2015	26449949	NA	Y	NA	Y	NA	Y	NA	Y	No compliance to international guidelines specified	N	moderate	OK	OK	No international guidelines for AST specified	No EQA or accreditation mentioned	No deduplication mentioned	OK	No discussion of limitations	D
Kalonji LM	2015	26449951	NA	Y	NA	Y	NA	Y	NA	Y	NA	Y	low	OK	OK	OK	No accreditation mentioned	OK	No site of acquisition specified	OK	B
Muthumbi E	2015	26449944	NA	Y	Retrospective	N	NA	Y	NA	Y	Inconsistency between figures and supplementary data	N	high	OK	OK	OK	No accreditation mentioned	No deduplication mentioned	No site of acquisition specified, inconsistency between figures and supplementary data	OK	E
Feasey NA	2015	26449953	NA	Y	Retrospective	N	NA	Y	NA	Y	NA	Y	low	OK	OK	OK	No accreditation mentioned	No deduplication mentioned	No site of acquisition specified	OK	B
Eibach D	2016	26933017	NA	Y	NA	Y	NA	Y	NTS 196	N	NA	Y	low	OK	OK	OK	EQA unclear, no accreditation mentioned	No deduplication mentioned (more samples than patients)	No site of acquisition specified	OK	C
Eibach D	2016	27222489	NA	Y	NA	Y	NA	Y	NA	Y	DCS not defined	Y	low	OK	OK	DCS not defined	No EQA or accreditation mentioned	No deduplication mentioned	OK	OK	C
Marks F	2017	28193398	NA	Y	NA	Y	NA	Y	NTS 94	N	DCS not defined clearly	N	low	OK	Levels of participating hospitals not specified	DCS not clearly defined	No EQA or accreditation mentioned	OK	OK	OK	C
Akullian A	2018	29329299	NA	Y	NA	Y	NA	Y	NA	Y	NA	Y	low	OK	Level of hospital not defined	OK (old guidelines used or wrong reference?)	No EQA or accreditation mentioned	OK	No site of acquisition specified	OK	C
Msemo OA	2019	30845323	NA	Y	NA	Y	NA	Y	NTS 42	N	NA	Y	low	OK	OK	OK (old guidelines used or wrong reference?)	No accreditation mentioned	No deduplication mentioned	No site of acquisition specified	OK	B
Kariuki S	2019	30767004	NA	Y	NA	Y	NA	Y	NTS 101	N	DCS not defined	N	moderate	OK	OK	DCS not defined	No EQA or accreditation mentioned	No deduplication mentioned	OK	OK	D
Mitiku H	2019	30858731	NA	Y	NA	Y	NA	Y	NTS 17	N	no ciprofloxacin MIC determined, which is suboptimal to detect DCS (probably explains the fact that there is more nalidixic acid resistance than ciprofloxacin non-susceptibility)	N	moderate	OK	Level of participating hospitals not defined	no ciprofloxacin MIC determined, which is suboptimal to detect DCS (probably explains the fact that there is more nalidixic acid resistance than ciprofloxacin non-susceptibility)	No EQA or accreditation mentioned	No deduplication mentioned	No site of acquisition specified	OK	D
Nadjm B	2010	20354024	NA	Y	NA	Y	NA	Y	NTS 160	N	NA	Y	low	OK	OK	Sample processing, identification and AST not specified in detail	No accreditation mentioned	No deduplication mentioned	OK	OK	D
Darboe S	2019	31505627	NA	Y	NA	Y	NA	Y	NTS 97	N	DCS not defined	N	moderate	Specimen types not defined	OK	Identification not described in detail, DCS not defined despite revised breakpoints	OK	No deduplication mentioned	No site of acquisition specified, denominator AST not specified and proportions only graphically reported	OK	D
Dougle ML	1997	9487395	NA	Y	NA	Y	NA	Y	NTS 10	N	No international guidelines followed for AST	N	moderate	OK	Level of hospital not defined	No international guidelines for AST followed (manufacturers manual followed)	No accreditation mentioned	No deduplication mentioned	OK	No discussion of limitations	D
Keddy KH	2017	28264046	NA	Y	Retrospective	N	NA	Y	NA	Y	No international guidelines followed for AST	N	moderate	Sampling strategy not defined	Participating centers and level of centers not mentioned	Specimen processing and identification not described (except serotyping), no international guidelines for AST specified	No EQA or accreditation mentioned	No deduplication mentioned	OK	OK	D
Keddy KH	2015	26449942	NA	Y	Retrospective	N	NA	Y	NA	Y	No international guidelines followed for AST	N	moderate	Sampling strategy not defined	Participating centers and level of centers not mentioned	Specimen processing and identification not described (except serotyping), no international guidelines for AST specified	No EQA or accreditation mentioned	No deduplication mentioned	OK	OK	D
Tam PY	2019	30277505	Not specified	N	Retrospective	N	NA	Y	NA	Y	DCS not defined	N	moderate	OK	OK	DCS not defined despite revised breakpoints	No EQA or accreditation mentioned	Deduplication done were possible	OK	OK	D
Ogunsola FT	2009	19767904	NA	Y	NA	Y	NA	Y	NTS 10 or 14?: inconsistency in number of NTS isolates	N	No version of international guidelines	UC	high	OK	OK	Version of international guidelines for AST not specified	No EQA or accreditation mentioned	No deduplication mentioned	14 NTS in AST report while only 10 NTS mentioned earlier in the text and tables?	No discussion of limitations	E
Aubry P	1992	1494316	NA	Y	Retrospective	Y	NA	Y	NTS 103	N	No international guidelines followed for AST	N	moderate	OK	OK	Specimen processing and identification not described (except serotyping), no international guidelines for AST specified	No EQA or accreditation mentioned	Method of deduplication not specified, but 1 isolate per patient reported	No site of acquisition specified	No discussion of limitations	D

## Sheet: VRAAG 2
RISK OF BIAS ASSESSMENT
Objective 2: Antibiotic guidelines for treatment of invasive non-typhoidal Salmonella infections
Included studies				JBI Critical Appraisal Checklist for Quasi-Experimental Studies (non-randomized experimental studies)																			Opinions and text review: JBI Critical Appraisal Checklist for Text and Opinion Papers													AGREE II checklist
				Clear cause and effect?		Similar participants in comparison groups?		Similar treatment/care in comparison groups (other than exposure/intervention)?		Was there a control group?		Multiple measurements of outcome?		Complete follow up and if not, differences between comparison groups described?		Same outcome measurement?		Outcomes measured reliably?		Appropriate statistical analysis?		Overall appraisal?	Clear identification of the source?		Does the source of the opinion have standing in the field?		Are the interests of the relevant population the central focus of the opinion?		Result of analytical process and is there logic in the opinion expressed?		Is there reference to the extant literature?		Is any incongruence with the literature logically defended?		Overall appraisal of quality?	Scope and purpose		Stakeholder involvement		Rigour of development		Clarity of presentation		Applicability		Editorial independence		Overall appraisal
First author	Publication year	Pubmed ID	Study design	Considerations	Y / N / UC / NA	Considerations	Y / N / UC / NA	Considerations	Y / N / UC / NA	Considerations	Y / N / UC / NA	Considerations	Y / N / UC / NA	Considerations	Y / N / UC / NA	Description	Y/N/UC/NA	Description	Y/N/UC/NA	Description	Y/N/UC/NA		Description	Y/N/UC/NA	Description	Y/N/UC/NA	Description	Y/N/UC/NA	Description	Y/N/UC/NA	Description	Y/N/UC/NA	Description	Y/N/UC/NA		Description	Rating	Description	Rating	Description	Rating	Description	Rating	Description	Rating	Description	Rating	Would you recommend this guideline for use?	Rating
Lepage P	1984	6094435	Observational	NA	Y	Probably not	UC	Probably yes	UC	NA	Y	Only survival was reported for both groups	N	NA	Y	NA	Y	Probable allocation bias	UC	No comparative analysis done	N	High risk of bias	NA	NA	NA	NA	NA	NA	NA	NA	NA	NA	NA	NA	NA	NA	NA	NA	NA	NA	NA	NA	NA	NA	NA	NA	NA	NA	NA
Lepage P	1990	2228845	Observational	NA	Y	Patients that died before blood culture results	N	Probably yes	UC	NA	Y	Only survival was reported for both groups	N	NA	Y	NA	Y	Bias on survival since one of the reasons to be allocated in the no treatment group is non-survival	N	No comparative analysis done	N	High risk of bias	NA	NA	NA	NA	NA	NA	NA	NA	NA	NA	NA	NA	NA	NA	NA	NA	NA	NA	NA	NA	NA	NA	NA	NA	NA	NA	NA
De Carvalho EM	1982	7073269	Observational	NA	Y	Patients that failed to respond to cefamandole	N	no control group	NA	NA	Y	NA	Y	NA	Y	only clinical response in ampicillin/chloramphenicol group	N	NA	Y	Descriptive study	NA	High risk of bias	NA	NA	NA	NA	NA	NA	NA	NA	NA	NA	NA	NA	NA	NA	NA	NA	NA	NA	NA	NA	NA	NA	NA	NA	NA	NA	NA
Wang JH	1996	8909837	Observational	intertangled with surgical effect	N	no control group	NA	no control group	NA	no control group	N	NA	Y	no post-discharge follow-up	NA	no control group	NA	NA	Y	Descriptive study	NA	High risk of bias														NA	NA	NA	NA	NA	NA	NA	NA	NA	NA	NA	NA	NA	NA
Cheesbrough JS	1991	1676461	Observational	NA	Y	no control group	NA	no control group	NA	no control group	N	NA	Y	NA	Y	no control group	NA	NA	Y	Descriptive study	NA	High risk of bias	NA	NA	NA	NA	NA	NA	NA	NA	NA	NA	NA	NA	NA	NA	NA	NA	NA	NA	NA	NA	NA	NA	NA	NA	NA	NA	NA
Forrest GN	2009	19952286	Observational	possibly low treatment compliance, 1 did not receive fluoroquinolones	UC	no control group	NA	no control group	NA	no control group	N	NA	Y	NA	Y	no control group	NA	NA	Y	Descriptive study	NA	High risk of bias	NA	NA	NA	NA	NA	NA	NA	NA	NA	NA	NA	NA	NA	NA	NA	NA	NA	NA	NA	NA	NA	NA	NA	NA	NA	NA	NA
Chiu C-H	2006	16717121	Observational	NA	Y	no control group	NA	no control group	NA	no control group	N	NA	Y	NA	Y	no control group	NA	NA	Y	Descriptive study	NA	High risk of bias	NA	NA	NA	NA	NA	NA	NA	NA	NA	NA	NA	NA	NA	NA	NA	NA	NA	NA	NA	NA	NA	NA	NA	NA	NA	NA	NA
Molyneux EM	2009	19222929	Observational	NA	Y	not specified if HIV-prevalence was equal in both groups	N	not specified	UC	NA	Y	NA	Y	NA	Y	NA	Y	NA	Y	only described, no statistical analysis	N	High risk of bias														NA	NA	NA	NA	NA	NA	NA	NA	NA	NA	NA	NA	NA	NA
Molyneux EM	2000	10824212	Observational	NA	Y	no control group	NA	no control group	NA	no control group	N	NA	Y	NA	Y	no control group	NA	NA	Y	Descriptive study	NA	High risk of bias	NA	NA	NA	NA	NA	NA	NA	NA	NA	NA	NA	NA	NA	NA	NA	NA	NA	NA	NA	NA	NA	NA	NA	NA	NA	NA	NA
Graham SM	2000	10975008	Observational	NA	Y	no control group	NA	no control group	NA	no control group	N	only in hospital case fatality	N	NA	Y	no control group	NA	NA	Y	Descriptive study	NA	High risk of bias	NA	NA	NA	NA	NA	NA	NA	NA	NA	NA	NA	NA	NA	NA	NA	NA	NA	NA	NA	NA	NA	NA	NA	NA	NA	NA	NA
Aubry P	1992	1494316	Observational	NA	Y	no control group	NA	no control group	NA	no control group	N	only fever clearance	N	NA	Y	no control group	NA	NA	Y	Descriptive study	NA	High risk of bias	NA	NA	NA	NA	NA	NA	NA	NA	NA	NA	NA	NA	NA	NA	NA	NA	NA	NA	NA	NA	NA	NA	NA	NA	NA	NA	NA
Hess LM	2019	31704707	Observational	mix of different antibiotics used	UC	not specified in detail	UC	not specified	UC	NA	Y	NA	Y	NA	Y	NA	Y	high prevalence of persistent bacteremia, but not specified when it was measured	N	NA	Y	High risk of bias	NA	NA	NA	NA	NA	NA	NA	NA	NA	NA	NA	NA	NA	NA	NA	NA	NA	NA	NA	NA	NA	NA	NA	NA	NA	NA	NA
Gordon MA	2010	20180702	Observational	NA	Y	no control group	NA	no control group	NA	no control group	N	NA	Y	NA	Y	no control group	NA	NA	Y	Descriptive study	NA	High risk of bias	NA	NA	NA	NA	NA	NA	NA	NA	NA	NA	NA	NA	NA	NA	NA	NA	NA	NA	NA	NA	NA	NA	NA	NA	NA	NA	NA
Gordon MA	2002	27528956	Observational	NA	Y	no control group	NA	no control group	NA	no control group	N	NA	Y	NA	Y	no control group	NA	NA	Y	Descriptive study	NA	High risk of bias	NA	NA	NA	NA	NA	NA	NA	NA	NA	NA	NA	NA	NA	NA	NA	NA	NA	NA	NA	NA	NA	NA	NA	NA	NA	NA	NA
Tsai M-H	2007	17901796	Observational	mix of different antibiotics + not clear which antibiotics were used in patients with persistent BSI	N	NA	Y	more C3G in group > 7 days	NA	NA	Y	NA	Y	NA	Y	NA	Y	Retrospective telephone call?	UC	Multivariable analysis would have enriched the analysis	Y	High risk of bias	NA	NA	NA	NA	NA	NA	NA	NA	NA	NA	NA	NA	NA	NA	NA	NA	NA	NA	NA	NA	NA	NA	NA	NA	NA	NA	NA
Soe GB	1987	3125577	Observational + Review	NA	Y	no control group	NA	no control group	NA	no control group	N	NA	Y	NA	Y	no control group	NA	Descriptive study	NA	Descriptive study	NA	High risk of bias	NA	Y	NA	Y	NA	Y	NA	Y	NA	Y	differences described but not assessed	N	Moderate	NA	NA	NA	NA	NA	NA	NA	NA	NA	NA	NA	NA	NA	NA
Bula-Rudas FJ	2015	26205108	Narrative review	NA	NA	NA	NA	NA	NA	NA	NA	NA	NA	NA	NA	NA	NA	NA	NA	NA	NA	NA	NA	Y	NA	Y	more focus on typhoid fever and NTS gastroenteritis	N	copied from other guideline	N	NA	Y	no incongruence	NA	Moderate	NA	NA	NA	NA	NA	NA	NA	NA	NA	NA	NA	NA	NA	NA
Sperber SJ	1987	3317736	Narrative review	NA	NA	NA	NA	NA	NA	NA	NA	NA	NA	NA	NA	NA	NA	NA	NA	NA	NA	NA	NA	Y	NA	Y	NA	Y	NA	Y	NA	Y	addition of rifampicine: refference to literature	Y	Moderate	NA	NA	NA	NA	NA	NA	NA	NA	NA	NA	NA	NA	NA	NA
Marchou B	1992	DOI: 10.1016/S0399-077X(05)80139-8	Narrative review	NA	NA	NA	NA	NA	NA	NA	NA	NA	NA	NA	NA	NA	NA	NA	NA	NA	NA	NA	NA	Y	NA	Y	NA	Y	NA	Y	NA	Y	no incongruence	NA	Moderate	NA	NA	NA	NA	NA	NA	NA	NA	NA	NA	NA	NA	NA	NA
Astruc J	1992	DOI: 10.1016/S0399-077X(05)80135-0	Narrative review	NA	NA	NA	NA	NA	NA	NA	NA	NA	NA	NA	NA	NA	NA	NA	NA	NA	NA	NA	NA	Y	NA	Y	NA	Y	NA	Y	NA	Y	no incongruence	NA	Moderate	NA	NA	NA	NA	NA	NA	NA	NA	NA	NA	NA	NA	NA	NA
Maloney WJ	1992	DOI: 10.1097/00001432-199202000-00013	Narrative review	NA	NA	NA	NA	NA	NA	NA	NA	NA	NA	NA	NA	NA	NA	NA	NA	NA	NA	NA	NA	Y	NA	Y	NA	Y	NA	Y	NA	Y	no incongruence	NA	Moderate	NA	NA	NA	NA	NA	NA	NA	NA	NA	NA	NA	NA	NA	NA
Pechère J-C	1993	7689448	Narrative review	NA	NA	NA	NA	NA	NA	NA	NA	NA	NA	NA	NA	NA	NA	NA	NA	NA	NA	NA	NA	Y	Reference not found, both conference proceedings?	N	NA	Y	UC	UC	Reference not found, both conference proceedings?	N	no incongruence	NA	Low	NA	NA	NA	NA	NA	NA	NA	NA	NA	NA	NA	NA	NA	NA
Kovacs A	1997	9093231	Narrative review	NA	NA	NA	NA	NA	NA	NA	NA	NA	NA	NA	NA	NA	NA	NA	NA	NA	NA	NA	NA	Y	NA	Y	NA	Y	copied from other reviews	N	NA	Y	no incongruence	NA	Low	NA	NA	NA	NA	NA	NA	NA	NA	NA	NA	NA	NA	NA	NA
Graham SM	2000	11144383	Narrative review	NA	NA	NA	NA	NA	NA	NA	NA	NA	NA	NA	NA	NA	NA	NA	NA	NA	NA	NA	NA	Y	NA	Y	NA	Y	NA	Y	NA	Y	no incongruence	NA	Moderate	NA	NA	NA	NA	NA	NA	NA	NA	NA	NA	NA	NA	NA	NA
Alghasham AA	2000	10917383	Narrative review	NA	NA	NA	NA	NA	NA	NA	NA	NA	NA	NA	NA	NA	NA	NA	NA	NA	NA	NA	NA	Y	NA	Y	for NTS only based on 1 small case series	Y	NA	Y	NA	Y	no incongruence	NA	Low	NA	NA	NA	NA	NA	NA	NA	NA	NA	NA	NA	NA	NA	NA
Ruiz M	2004	15264988	Expert opinion	NA	NA	NA	NA	NA	NA	NA	NA	NA	NA	NA	NA	NA	NA	NA	NA	NA	NA	NA	often no source	N	NA	Y	NA	Y	often no source	N	often no source	N	failure with aztreonam has been described, so strange choice for example of C3G	N	Low	NA	NA	NA	NA	NA	NA	NA	NA	NA	NA	NA	NA	NA	NA
Stoycheva MV	2006	16918048	Narrative review	NA	NA	NA	NA	NA	NA	NA	NA	NA	NA	NA	NA	NA	NA	NA	NA	NA	NA	NA	not a single reference for proposed algorithm	N	NA	Y	NA	Y	not a single reference for proposed algorithm	N	not a single reference for proposed algorithm	N	NA	Y	Low	NA	NA	NA	NA	NA	NA	NA	NA	NA	NA	NA	NA	NA	NA
Hohmann EL	2001	11170916	Narrative review	NA	NA	NA	NA	NA	NA	NA	NA	NA	NA	NA	NA	NA	NA	NA	NA	NA	NA	NA	except for FQ, few reference to support choice of antibiotic agents/duration	Y	NA	Y	NA	Y	NA	Y	except for FQ, few reference to support choice of antibiotic agents/duration	N	no incongruence	NA	Low	NA	NA	NA	NA	NA	NA	NA	NA	NA	NA	NA	NA	NA	NA
Graham SM	2009	19150705	Expert opinion	NA	NA	NA	NA	NA	NA	NA	NA	NA	NA	NA	NA	NA	NA	NA	NA	NA	NA	NA	nothing written C3G or FQ as treatment for iNTS in study to which is referred	N	NA	Y	NA	Y	nothing written C3G or FQ as treatment for iNTS in study to which is referred	N	nothing written C3G or FQ as treatment for iNTS in study to which is referred	N	no incongruence	Y	Low	NA	NA	NA	NA	NA	NA	NA	NA	NA	NA	NA	NA	NA	NA
Morpeth SC	2009	19591599	Narrative review	NA	NA	NA	NA	NA	NA	NA	NA	NA	NA	NA	NA	NA	NA	NA	NA	NA	NA	NA	NA	Y	NA	Y	NA	Y	copied from other guidelines	N	NA	Y	no incongruence	NA	Low	NA	NA	NA	NA	NA	NA	NA	NA	NA	NA	NA	NA	NA	NA
Chimalizeni Y	2010	20204753	Narrative review	NA	NA	NA	NA	NA	NA	NA	NA	NA	NA	NA	NA	NA	NA	NA	NA	NA	NA	NA	NA	Y	NA	Y	NA	Y	few of the referred literature are specific for NTS and it is known that NTS not always behaves like other enterobacteriaceae	N	NA	Y	no incongruence	NA	Low	NA	NA	NA	NA	NA	NA	NA	NA	NA	NA	NA	NA	NA	NA
Sánchez-Vargas FM	2011	22118951	Narrative review	NA	NA	NA	NA	NA	NA	NA	NA	NA	NA	NA	NA	NA	NA	NA	NA	NA	NA	NA	NA	Y	NA	Y	NA	Y	copied from other reviews or based on therapy used in a case series	N	NA	Y	no incongruence	NA	Low	NA	NA	NA	NA	NA	NA	NA	NA	NA	NA	NA	NA	NA	NA
Feasey NA	2012	22587967	Narrative review	NA	NA	NA	NA	NA	NA	NA	NA	NA	NA	NA	NA	NA	NA	NA	NA	NA	NA	NA	yes for IDSA guidelines, but not clear for other recommendations	N	NA	Y	NA	Y	experience-based for the non-IDSA guidelines	N	only for IDSA guidelines	Y	no incongruence	NA	Low	NA	NA	NA	NA	NA	NA	NA	NA	NA	NA	NA	NA	NA	NA
Chen H-M	2013	23597525	Narrative review	NA	NA	NA	NA	NA	NA	NA	NA	NA	NA	NA	NA	NA	NA	NA	NA	NA	NA	NA	no source identified for choice of antibiotics	N	NA	Y	NA	Y	no source identified for choice of antibiotics	N	NA	N	no incongruence	NA	Low	NA	NA	NA	NA	NA	NA	NA	NA	NA	NA	NA	NA	NA	NA
Kariuki S	2015	25912288	Narrative review	NA	NA	NA	NA	NA	NA	NA	NA	NA	NA	NA	NA	NA	NA	NA	NA	NA	NA	NA	NA	Y	NA	Y	NA	Y	copied from other guideline	N	NA	Y	no incongruence	NA	Moderate	NA	NA	NA	NA	NA	NA	NA	NA	NA	NA	NA	NA	NA	NA
Crump JA	2015	26180063	Narrative review	NA	NA	NA	NA	NA	NA	NA	NA	NA	NA	NA	NA	NA	NA	NA	NA	NA	NA	NA	NA	Y	NA	Y	Mostly focus on typhoid fever	N	logic, but no detailed analysis of available evidence	N	NA	Y	NA	Y	Low	NA	NA	NA	NA	NA	NA	NA	NA	NA	NA	NA	NA	NA	NA
Wen SC	2017	28556448	Narrative review	NA	NA	NA	NA	NA	NA	NA	NA	NA	NA	NA	NA	NA	NA	NA	NA	NA	NA	NA	NA	Y	NA	Y	NA	Y	NA	Y	NA	Y	no incongruence	NA	Moderate	NA	NA	NA	NA	NA	NA	NA	NA	NA	NA	NA	NA	NA	NA
Bryan JP	1986	3518021	Narrative review	NA	NA	NA	NA	NA	NA	NA	NA	NA	NA	NA	NA	NA	NA	NA	NA	NA	NA	NA	NA	Y	NA	Y	NA	Y	NA	Y	NA	Y	no incongruence	NA	Moderate	NA	NA	NA	NA	NA	NA	NA	NA	NA	NA	NA	NA	NA	NA
Geme ST	1988	3050857	Expert opinion	NA	NA	NA	NA	NA	NA	NA	NA	NA	NA	NA	NA	NA	NA	NA	NA	NA	NA	NA	NA	Y	NA	Y	NA	Y	experience-based	N	NA	Y	no incongruence	N	Low	NA	NA	NA	NA	NA	NA	NA	NA	NA	NA	NA	NA	NA	NA
Kinsella TR	1987	3299234	Narrative review	NA	NA	NA	NA	NA	NA	NA	NA	NA	NA	NA	NA	NA	NA	NA	NA	NA	NA	NA	NA	Y	NA	Y	NA	Y	NA	Y	NA	Y	NA	Y	Moderate	NA	NA	NA	NA	NA	NA	NA	NA	NA	NA	NA	NA	NA	NA
Owuso-Ofori A	2003	12718811	Narrative review	NA	NA	NA	NA	NA	NA	NA	NA	NA	NA	NA	NA	NA	NA	NA	NA	NA	NA	NA	NA	Y	NA	Y	NA	Y	NA	Y	NA	Y	NA	Y	Moderate	NA	NA	NA	NA	NA	NA	NA	NA	NA	NA	NA	NA	NA	NA
Blaison G	1992	ISSN: 0021-7905	Narrative review	NA	NA	NA	NA	NA	NA	NA	NA	NA	NA	NA	NA	NA	NA	NA	NA	NA	NA	NA	no source identified for recommendations on invasive infections	N	no source identified for recommendations on invasive infections	N	NA	Y	no source identified for recommendations on invasive infections	N	no source identified for recommendations on invasive infections	N	no incongruence	NA	Low	NA	NA	NA	NA	NA	NA	NA	NA	NA	NA	NA	NA	NA	NA
Goldberg MB	1988	3074116	Narrative review	NA	NA	NA	NA	NA	NA	NA	NA	NA	NA	NA	NA	NA	NA	NA	NA	NA	NA	NA	only 1 source	UC	NA	Y	NA	Y	only 1 source	N	only 1 source	N	no incongruence	NA	Low	NA	NA	NA	NA	NA	NA	NA	NA	NA	NA	NA	NA	NA	NA
Worsena CR	2019	31575808	Narrative review	NA	NA	NA	NA	NA	NA	NA	NA	NA	NA	NA	NA	NA	NA	NA	NA	NA	NA	NA	no references	N	no references	N	no references	N	no references	N	no references	N	no incongruence	NA	Low	NA	NA	NA	NA	NA	NA	NA	NA	NA	NA	NA	NA	NA	NA
Cohen R	2017	29290231	Review of guideline	NA	NA	NA	NA	NA	NA	NA	NA	NA	NA	NA	NA	NA	NA	NA	NA	NA	NA	NA	NA	Y	NA	Y	Focus on gastroenteritis	N	expert opinion to formulate advice on bacteremia?	UC	NA	Y	3-5 days antibiotic treatment for bacteremia is shorter than what most guidelines recommend, why?	N	Low	NA	NA	NA	NA	NA	NA	NA	NA	NA	NA	NA	NA	NA	NA
Gendrel D	2008	19000862	Review of guideline	NA	NA	NA	NA	NA	NA	NA	NA	NA	NA	NA	NA	NA	NA	NA	NA	NA	NA	NA	sources on FA and gastroenteritis do not seem to match statements on typhoid fever	Y	NA	Y	NA	Y	sources on FA and gastroenteritis do not seem to match statements on typhoid fever	N	sources on FA and gastroenteritis do not seem to match statements on typhoid fever	N	statements on the superiority of FQ are too strong for the limited evidence	N	Low	NA	NA	NA	NA	NA	NA	NA	NA	NA	NA	NA	NA	NA	NA
Panel on Opportunistic Infections in Adults and Adolescents with HIV.	2019	https://aidsinfo.nih.gov/contentfiles/lvguidelines/adult_oi.pdf	Guideline	NA	NA	NA	NA	NA	NA	NA	NA	NA	NA	NA	NA	NA	NA	NA	NA	NA	NA	NA	only 1 source	N	NA	Y	NA	Y	NA	Y	NA	Y	no incongruence	NA	Moderate	expected benefit not explicitly mentioned, no predifined outcome	17	discipline of members of the guideline group not mentioned; target population not consulted	13	systematic methods would be used but are not specified, criteria for selecting the evidence are not described, no strengths and limitations discussed, no consideration of benefit, side effects and risks specified, no link to a reference list or key evidence description, no details on external review	20	NA	21	no description of barriers and facilitators, only a guideline summary document made, no resource implications specified, no monitoring/auditing criteria	8	NA	14	Yes	93
Redbook	2018	https://redbook.solutions.aap.org/chapter.aspx?sectionid=189640178&bookid=2205	Guideline	NA	NA	NA	NA	NA	NA	NA	NA	NA	NA	NA	NA	NA	NA	NA	NA	NA	NA	NA	no references	N	no references	N	NA	Y	NA	Y	no references	N	no incongruence	NA	Moderate	no objective defined, no description of health question, no population identified	3	discipline, institution & description of member's role not specified; target population not consulted	11	no systematic methods for evidence search, no selection criteria mentioned, no strengths and limitations mentioned, no methods for formulating the recommendations described, no benefits/side effects and risks described, noreference to the evidence, no external review, methodology of update not reported	10	no doses recommended, limited description of options, no summarizing box	11	no description of barriers and facilitators, no a guideline summary document made, no resource implications specified, no monitoring/auditing criteria	4	NA	14	Yes	53
Robinson JL	2018	30833820	Guideline	NA	NA	NA	NA	NA	NA	NA	NA	NA	NA	NA	NA	NA	NA	NA	NA	NA	NA	NA	no clear identification except for azithromycin	N	NA	Y	NA	Y	copied from other guideline	N	no clear identification except for azithromycin	N	NA	Y	Low	no objective defined, no description of health question, no population identified	3	target population not consulted, target users not defined, composition of guideline development group not mentioned	3	no systematic methods for evidence search, no selection criteria mentioned, no strengths and limitations mentioned, no methods for formulating the recommendations described, no benefits/side effects and risks described, limited reference to the evidence, no external review, methodology of update not reported	12	NA	21	no description of barriers and facilitators, only a guideline summary document made, no resource implications specified, no monitoring/auditing criteria	8	NA	14	No	61
Gilbert DN	2018	https://store.sanfordguide.com/antimicrobial-therapy-c2.aspx	Guideline	NA	NA	NA	NA	NA	NA	NA	NA	NA	NA	NA	NA	NA	NA	NA	NA	NA	NA	NA	only 1 reference	N	NA	Y	NA	Y	analytical process not specified	UC	only 1 reference	N	no incongruence	NA	Low	no objective defined, health question poorly defined, population moderately defined	9	target population not consulted, target users not defined, composition of guideline development = 1 group	3	no systematic methods for evidence search, no selection criteria mentioned, no strengths and limitations mentioned, vague description of methods for formulating the recommendations, no benefits/side effects and risks described, limited reference to the evidence, no external review, vague description of update	12	NA	21	no description of barriers and facilitators, recommendation to implement according to local antibiotic susceptibility data + electronic tools, no resource implications specified, no monitoring/auditing criteria	10	no statement about funding or competing interests	2	Yes	57
McMullan BJ	2016	27321363	Systematic review	NA	NA	NA	NA	NA	NA	NA	NA	NA	NA	NA	NA	NA	NA	NA	NA	NA	NA	NA	NA	Y	NA	Y	NA	Y	NA	Y	NA	Y	no incongruence	NA	Moderate	NA	NA	NA	NA	NA	NA	NA	NA	NA	NA	NA	NA	NA	NA
[truncated: 1 more columns]

## Sheet: Legend
Abbreviations	Full
Y	Yes
N	No
UC	Unclear
NA	Not applicable
AST	Antibiotic susceptibility testing
MIC	Minimal inhibitory concentration
DCS	Decreased ciprofloxacin susceptibility
EQA	External Quality Assessment
OK	All criteria are respected
